# Supplementary material for: Interactions between native soil microbiome and a synthetic microbial community reveals bacteria with persistent traits
Source: mSystems. 2025 Aug 25;10(9):e00921-25. doi: 10.1128/msystems.00921-25 (PMC12455915; doi:10.1128/msystems.00921-25)
Supplement: Supplemental tables — Tables S1 to S3. [file msystems.00921-25-s0001.xlsx]

## Sheet: Table 1
Table 1: Statistical analysis of the combined results between trial 1 and trial 2 for each timepoint between the control (SynCom strains with the M9 reservoir) and treatment (SynCom with native soil microbes). MS=M9 media; SS=soil slurry (control)
Time Point (hr)	Normality (Shapiro-Wilk)	Test Type	Group	N	Mean	Median	SD	IQR	Test Statistic	P-value	Significant?
12.5 (T1)	Failed (P < 0.05)	Wilcoxon Signed Rank Test	MS	12	—	6.186	—	4.248–7.193	W = 56.000; Z = 2.197	0.027	Yes (*)
			SS	12	—	6.541	—	5.533–7.521
25 (T2)	Passed (P = 0.287)	Paired t-test	MS	12	7.22	—	1.162	—	t = -1.330, df = 11	0.21	No
			SS	12	7.37	—	0.959	—	95% CI: -0.397 to 0.098
45 (T3)	Passed (P = 0.192)	Paired t-test	MS	12	7.558	—	1.538	—	t = 3.463, df = 11	0.00531	Yes (*)
			SS	12	6.625	—	2.227	—	95% CI: 0.340 to 1.525
65 (T4)	Failed (P < 0.05)	Wilcoxon Signed Rank Test	MS	11	—	8.746	—	6.767–8.953	W = -34.000; Z = -1.511	0.147	No
			SS	11	—	8.017	—	6.560–8.904

## Sheet: Table 2
Table 2. Taxonomic annotation and relative abundance estimation (%) of microbial clades across six samples, annotated using MetaPhlAn.
clade_name	1A_S634d	1B_S635d	2A_S636d	3A_S637d	3B_S638d	4A_S639d
k__Bacteria	96.0274	97.9825	95.6945	99.9855	99.9929	100
k__Archaea	3.97261	2.01754	4.30546	0.01451	0.00705	0
k__Bacteria|p__Proteobacteria	54.9994	68.7151	72.3739	91.9051	91.5196	86.3166
k__Bacteria|p__Firmicutes	29.3145	17.6733	4.78483	2.65102	2.92753	4.27243
k__Bacteria|p__Bacteroidetes	6.56238	5.00736	2.22159	2.75343	2.9326	7.41486
k__Bacteria|p__Actinobacteria	5.1511	6.58671	14.2614	2.67597	2.61324	1.99608
k__Archaea|p__Thaumarchaeota	3.97261	2.01754	4.30546	0.01451	0.00705	0
k__Bacteria|p__Firmicutes|c__Bacilli	29.3145	17.6733	4.78483	2.65102	2.92753	4.27243
k__Bacteria|p__Proteobacteria|c__Alphaproteobacteria	29.0848	30.6157	62.7967	20.3862	19.5921	15.0288
k__Bacteria|p__Proteobacteria|c__Gammaproteobacteria	19.0008	27.848	5.3029	41.1038	41.0647	40.7412
k__Bacteria|p__Proteobacteria|c__Betaproteobacteria	6.91374	10.2514	3.80065	30.4151	30.8628	30.5466
k__Bacteria|p__Actinobacteria|c__Actinomycetia	5.10998	6.58671	12.1286	2.66279	2.60438	1.98915
k__Bacteria|p__Bacteroidetes|c__Chitinophagia	5.08555	4.75933	1.89906	0.70299	0.65072	1.25331
k__Archaea|p__Thaumarchaeota|c__Thaumarchaeota_unclassified	3.28745	1.96664	3.24264	0	0	0
k__Bacteria|p__Bacteroidetes|c__Flavobacteriia	1.38988	0.24803	0.31672	1.1767	1.43033	0.25208
k__Archaea|p__Thaumarchaeota|c__Nitrososphaeria	0.68516	0.0509	1.06282	0.01451	0.00705	0
k__Bacteria|p__Bacteroidetes|c__Sphingobacteriia	0.08696	0	0	0.82323	0.79993	5.59661
k__Bacteria|p__Actinobacteria|c__Thermoleophilia	0.04112	0	0.7049	0.01318	0.00886	0.00093
k__Bacteria|p__Firmicutes|c__Bacilli|o__Bacillales	29.3145	17.6733	4.78483	2.65102	2.92753	4.27243
k__Bacteria|p__Proteobacteria|c__Alphaproteobacteria|o__Hyphomicrobiales	28.7457	30.1705	57.2509	18.0817	17.4551	12.5745
k__Bacteria|p__Proteobacteria|c__Gammaproteobacteria|o__Pseudomonadales	13.5622	20.4507	2.45986	12.4069	12.942	17.7222
k__Bacteria|p__Proteobacteria|c__Betaproteobacteria|o__Burkholderiales	6.91374	10.2514	3.63704	30.4151	30.8628	30.5448
k__Bacteria|p__Bacteroidetes|c__Chitinophagia|o__Chitinophagales	5.08555	4.75933	1.89906	0.70299	0.65072	1.25331
k__Archaea|p__Thaumarchaeota|c__Thaumarchaeota_unclassified|o__Thaumarchaeota_unclassified	3.28745	1.96664	3.24264	0	0	0
k__Bacteria|p__Proteobacteria|c__Gammaproteobacteria|o__Enterobacterales	3.00858	3.38722	0	1.95417	2.55461	10.3191
k__Bacteria|p__Proteobacteria|c__Gammaproteobacteria|o__Xanthomonadales	2.43004	4.01006	2.84304	25.731	24.6169	12.6013
k__Bacteria|p__Actinobacteria|c__Actinomycetia|o__Corynebacteriales	2.27265	2.7024	5.10155	0.69396	0.66573	0.3478
k__Bacteria|p__Actinobacteria|c__Actinomycetia|o__Streptomycetales	2.00421	3.07893	1.47295	0.15711	0.21583	0
k__Bacteria|p__Bacteroidetes|c__Flavobacteriia|o__Flavobacteriales	1.38988	0.24803	0.31672	1.1767	1.43033	0.25208
k__Archaea|p__Thaumarchaeota|c__Nitrososphaeria|o__Nitrososphaerales	0.68516	0.0509	1.06282	0.01451	0.00705	0
k__Bacteria|p__Actinobacteria|c__Actinomycetia|o__Micrococcales	0.53374	0.24906	0.07916	1.55507	1.48676	1.48105
k__Bacteria|p__Proteobacteria|c__Alphaproteobacteria|o__Sphingomonadales	0.33918	0.44526	5.54581	1.95959	1.79237	2.37701
k__Bacteria|p__Actinobacteria|c__Actinomycetia|o__Propionibacteriales	0.26522	0.47178	1.02247	0.20856	0.17546	0.05085
k__Bacteria|p__Bacteroidetes|c__Sphingobacteriia|o__Sphingobacteriales	0.08696	0	0	0.82323	0.79993	5.59661
k__Bacteria|p__Actinobacteria|c__Thermoleophilia|o__Solirubrobacterales	0.04112	0	0.7049	0.01318	0.00886	0.00093
k__Bacteria|p__Actinobacteria|c__Actinomycetia|o__Pseudonocardiales	0.03416	0.08454	3.88289	0.04808	0.06059	0.10944
k__Bacteria|p__Firmicutes|c__Bacilli|o__Bacillales|f__Bacillaceae	29.3145	17.6733	4.78483	1.3326	1.46907	4.22771
k__Bacteria|p__Proteobacteria|c__Alphaproteobacteria|o__Hyphomicrobiales|f__Hyphomicrobiales_unclassified	16.2719	18.1485	20.5574	11.9148	11.4216	4.82406
k__Bacteria|p__Proteobacteria|c__Gammaproteobacteria|o__Pseudomonadales|f__Pseudomonadaceae	13.5622	20.4507	2.45986	12.4069	12.942	17.7222
k__Bacteria|p__Proteobacteria|c__Betaproteobacteria|o__Burkholderiales|f__Burkholderiaceae	5.42649	7.70225	2.82529	1.90351	1.94463	4.02253
k__Bacteria|p__Bacteroidetes|c__Chitinophagia|o__Chitinophagales|f__Chitinophagaceae	5.08555	4.75933	1.89906	0.70299	0.65072	1.25331
k__Bacteria|p__Proteobacteria|c__Alphaproteobacteria|o__Hyphomicrobiales|f__Hyphomicrobiaceae	4.63856	4.47245	12.5348	0.215	0.17652	0.17703
k__Bacteria|p__Proteobacteria|c__Alphaproteobacteria|o__Hyphomicrobiales|f__Rhizobiaceae	4.62978	4.55318	5.98182	3.64684	3.66461	5.21428
k__Archaea|p__Thaumarchaeota|c__Thaumarchaeota_unclassified|o__Thaumarchaeota_unclassified|f__Thaumarchaeota_unclassified	3.28745	1.96664	3.24264	0	0	0
k__Bacteria|p__Proteobacteria|c__Gammaproteobacteria|o__Enterobacterales|f__Enterobacteriaceae	2.84552	3.09947	0	1.67972	2.24155	9.73178
k__Bacteria|p__Proteobacteria|c__Alphaproteobacteria|o__Hyphomicrobiales|f__Phyllobacteriaceae	2.46793	2.65703	1.87346	1.30239	1.24384	0.4166
k__Bacteria|p__Actinobacteria|c__Actinomycetia|o__Streptomycetales|f__Streptomycetaceae	2.00421	3.07893	1.47295	0.15711	0.21583	0
k__Bacteria|p__Actinobacteria|c__Actinomycetia|o__Corynebacteriales|f__Mycobacteriaceae	1.78806	1.95377	3.82106	0.63463	0.58915	0.32439
k__Bacteria|p__Proteobacteria|c__Gammaproteobacteria|o__Xanthomonadales|f__Rhodanobacteraceae	1.64632	2.73653	0.80321	0.03976	0.07217	0.3976
k__Bacteria|p__Proteobacteria|c__Betaproteobacteria|o__Burkholderiales|f__Comamonadaceae	1.48725	2.54915	0	19.786	20.1867	14.0754
k__Bacteria|p__Bacteroidetes|c__Flavobacteriia|o__Flavobacteriales|f__Weeksellaceae	1.38988	0.24803	0	0.01579	0.02953	0
k__Bacteria|p__Proteobacteria|c__Gammaproteobacteria|o__Xanthomonadales|f__Xanthomonadaceae	0.78372	1.27353	2.03983	25.6913	24.5448	12.2037
k__Bacteria|p__Proteobacteria|c__Alphaproteobacteria|o__Hyphomicrobiales|f__Bradyrhizobiaceae	0.72006	0.33931	13.4201	0.06438	0.08151	0.71409
k__Archaea|p__Thaumarchaeota|c__Nitrososphaeria|o__Nitrososphaerales|f__Nitrososphaeraceae	0.68516	0.0509	1.06282	0.01451	0.00705	0
k__Bacteria|p__Actinobacteria|c__Actinomycetia|o__Micrococcales|f__Microbacteriaceae	0.53374	0.24906	0	0.30567	0.22982	0.23137
k__Bacteria|p__Actinobacteria|c__Actinomycetia|o__Corynebacteriales|f__Nocardiaceae	0.48458	0.74864	1.28049	0.05932	0.07659	0.02341
k__Bacteria|p__Proteobacteria|c__Alphaproteobacteria|o__Sphingomonadales|f__Sphingomonadaceae	0.33918	0.44526	5.54581	1.95959	1.79237	2.37701
k__Bacteria|p__Actinobacteria|c__Actinomycetia|o__Propionibacteriales|f__Nocardioidaceae	0.26522	0.47178	1.02247	0.20856	0.17546	0.05085
k__Bacteria|p__Proteobacteria|c__Gammaproteobacteria|o__Enterobacterales|f__Erwiniaceae	0.16306	0.28775	0	0.27445	0.31306	0.5388
k__Bacteria|p__Bacteroidetes|c__Sphingobacteriia|o__Sphingobacteriales|f__Sphingobacteriaceae	0.08696	0	0	0.82323	0.79993	5.59661
k__Bacteria|p__Actinobacteria|c__Thermoleophilia|o__Solirubrobacterales|f__Conexibacteraceae	0.04112	0	0.7049	0	0	0.00093
k__Bacteria|p__Actinobacteria|c__Actinomycetia|o__Pseudonocardiales|f__Pseudonocardiaceae	0.03416	0.08454	3.88289	0.04808	0.06059	0.10944
k__Bacteria|p__Proteobacteria|c__Alphaproteobacteria|o__Hyphomicrobiales|f__Reyranellaceae	0.01742	0	0.18969	0.00424	0.00967	0.02571
k__Bacteria|p__Firmicutes|c__Bacilli|o__Bacillales|f__Bacillaceae|g__Priestia	27.837	17.2584	4.24061	0.07516	0.09706	0.69688
k__Bacteria|p__Proteobacteria|c__Alphaproteobacteria|o__Hyphomicrobiales|f__Hyphomicrobiales_unclassified|g__Hyphomicrobiales_unclassified	16.2719	18.1485	20.5574	11.9148	11.4216	4.82406
k__Bacteria|p__Proteobacteria|c__Gammaproteobacteria|o__Pseudomonadales|f__Pseudomonadaceae|g__Pseudomonas	13.5622	20.4507	2.45986	12.4069	12.942	17.7222
k__Bacteria|p__Bacteroidetes|c__Chitinophagia|o__Chitinophagales|f__Chitinophagaceae|g__Chitinophaga	5.08555	4.75933	1.76095	0.30186	0.2957	0.26155
k__Bacteria|p__Proteobacteria|c__Alphaproteobacteria|o__Hyphomicrobiales|f__Hyphomicrobiaceae|g__Hyphomicrobium	4.42038	4.22466	12.5348	0.21242	0.17652	0.17703
k__Bacteria|p__Proteobacteria|c__Betaproteobacteria|o__Burkholderiales|f__Burkholderiaceae|g__Cupriavidus	3.67771	6.66997	2.82529	1.90351	1.94463	3.95356
k__Archaea|p__Thaumarchaeota|c__Thaumarchaeota_unclassified|o__Thaumarchaeota_unclassified|f__Thaumarchaeota_unclassified|g__Candidatus_Nitrosotenuis	3.28745	1.96664	3.24264	0	0	0
k__Bacteria|p__Proteobacteria|c__Gammaproteobacteria|o__Enterobacterales|f__Enterobacteriaceae|g__Enterobacter	2.84552	3.09947	0	0.51563	0.93717	6.53622
k__Bacteria|p__Proteobacteria|c__Alphaproteobacteria|o__Hyphomicrobiales|f__Rhizobiaceae|g__Agrobacterium	2.63399	2.75495	2.47472	1.77888	1.59659	2.62129
k__Bacteria|p__Proteobacteria|c__Alphaproteobacteria|o__Hyphomicrobiales|f__Phyllobacteriaceae|g__Phyllobacteriaceae_unclassified	2.43588	2.63549	1.71074	0.09837	0.08671	0.01916
k__Bacteria|p__Actinobacteria|c__Actinomycetia|o__Streptomycetales|f__Streptomycetaceae|g__Streptomyces	2.00421	3.07893	1.47295	0.15711	0.21583	0
k__Bacteria|p__Proteobacteria|c__Betaproteobacteria|o__Burkholderiales|f__Burkholderiaceae|g__Paraburkholderia	1.74878	1.03228	0	0	0	0
k__Bacteria|p__Proteobacteria|c__Alphaproteobacteria|o__Hyphomicrobiales|f__Rhizobiaceae|g__Rhizobium	1.73208	1.62158	3.50711	0.40194	0.48671	1.21567
k__Bacteria|p__Proteobacteria|c__Gammaproteobacteria|o__Xanthomonadales|f__Rhodanobacteraceae|g__Dyella	1.64632	2.72578	0.03193	0	0	0.00594
k__Bacteria|p__Actinobacteria|c__Actinomycetia|o__Corynebacteriales|f__Mycobacteriaceae|g__Mycolicibacterium	1.48935	1.95377	2.39958	0.63463	0.58915	0.29588
k__Bacteria|p__Proteobacteria|c__Betaproteobacteria|o__Burkholderiales|f__Comamonadaceae|g__Variovorax	1.48725	2.54915	0	0.90712	0.93928	0.23436
k__Bacteria|p__Bacteroidetes|c__Flavobacteriia|o__Flavobacteriales|f__Weeksellaceae|g__Chryseobacterium	1.38988	0.24803	0	0.01579	0.02953	0
k__Bacteria|p__Firmicutes|c__Bacilli|o__Bacillales|f__Bacillaceae|g__Ectobacillus	0.99545	0.41492	0.51981	0.03205	0.08353	0.07334
k__Bacteria|p__Proteobacteria|c__Gammaproteobacteria|o__Xanthomonadales|f__Xanthomonadaceae|g__Lysobacter	0.76323	1.15902	2.0085	0.0743	0.0893	2.10255
k__Archaea|p__Thaumarchaeota|c__Nitrososphaeria|o__Nitrososphaerales|f__Nitrososphaeraceae|g__Candidatus_Nitrosocosmicus	0.68516	0.0509	1.06282	0.01451	0.00705	0
k__Bacteria|p__Actinobacteria|c__Actinomycetia|o__Micrococcales|f__Microbacteriaceae|g__Microbacterium	0.53374	0.24906	0	0.30567	0.22982	0.22803
k__Bacteria|p__Actinobacteria|c__Actinomycetia|o__Corynebacteriales|f__Nocardiaceae|g__Rhodococcus	0.48458	0.74864	0.92712	0.05932	0.07659	0.02341
k__Bacteria|p__Proteobacteria|c__Alphaproteobacteria|o__Hyphomicrobiales|f__Bradyrhizobiaceae|g__Bradyrhizobium	0.46842	0.33931	8.32473	0.00566	0.02659	0.27309
k__Bacteria|p__Firmicutes|c__Bacilli|o__Bacillales|f__Bacillaceae|g__Bacillus	0.39602	0	0	0.76964	0.82177	2.84671
k__Bacteria|p__Proteobacteria|c__Alphaproteobacteria|o__Sphingomonadales|f__Sphingomonadaceae|g__Novosphingobium	0.33918	0.37636	0	1.3636	1.24395	0.06671
k__Bacteria|p__Actinobacteria|c__Actinomycetia|o__Corynebacteriales|f__Mycobacteriaceae|g__Mycobacterium	0.29872	0	1.42148	0	0	0.02851
k__Bacteria|p__Actinobacteria|c__Actinomycetia|o__Propionibacteriales|f__Nocardioidaceae|g__Nocardioides	0.26522	0.47178	1.02247	0.12786	0.08696	0.03813
k__Bacteria|p__Proteobacteria|c__Alphaproteobacteria|o__Hyphomicrobiales|f__Rhizobiaceae|g__Ensifer	0.26372	0.17664	0	1.46602	1.58131	1.37366
k__Bacteria|p__Proteobacteria|c__Alphaproteobacteria|o__Hyphomicrobiales|f__Bradyrhizobiaceae|g__Afipia	0.25164	0	4.73106	0.05873	0.05492	0.441
k__Bacteria|p__Proteobacteria|c__Alphaproteobacteria|o__Hyphomicrobiales|f__Hyphomicrobiaceae|g__Rhodoplanes	0.21819	0.2478	0	0.00258	0	0
k__Bacteria|p__Proteobacteria|c__Gammaproteobacteria|o__Enterobacterales|f__Erwiniaceae|g__Pantoea	0.16306	0.28775	0	0.27445	0.31306	0.5388
k__Bacteria|p__Bacteroidetes|c__Sphingobacteriia|o__Sphingobacteriales|f__Sphingobacteriaceae|g__Sphingobacterium	0.08696	0	0	0.56958	0.55385	0.02509
k__Bacteria|p__Firmicutes|c__Bacilli|o__Bacillales|f__Bacillaceae|g__Falsibacillus	0.05837	0	0	0	0	0.05444
k__Bacteria|p__Actinobacteria|c__Thermoleophilia|o__Solirubrobacterales|f__Conexibacteraceae|g__GGB35955	0.04112	0	0.7049	0	0	0.00093
k__Bacteria|p__Actinobacteria|c__Actinomycetia|o__Pseudonocardiales|f__Pseudonocardiaceae|g__Pseudonocardia	0.03416	0.08454	2.98252	0.04808	0.06059	0.09072
k__Bacteria|p__Proteobacteria|c__Alphaproteobacteria|o__Hyphomicrobiales|f__Phyllobacteriaceae|g__Mesorhizobium	0.03205	0.02154	0.16271	0.45325	0.41799	0.14705
k__Bacteria|p__Firmicutes|c__Bacilli|o__Bacillales|f__Bacillaceae|g__Gottfriedia	0.02766	0	0	0	0	0
k__Bacteria|p__Proteobacteria|c__Gammaproteobacteria|o__Xanthomonadales|f__Xanthomonadaceae|g__Pseudoxanthomonas	0.02049	0.11451	0	24.3017	23.2253	7.85161
k__Bacteria|p__Proteobacteria|c__Alphaproteobacteria|o__Hyphomicrobiales|f__Reyranellaceae|g__Reyranella	0.01742	0	0.18969	0.00424	0.00967	0.02571
k__Bacteria|p__Firmicutes|c__Bacilli|o__Bacillales|f__Bacillaceae|g__Priestia|s__Priestia_megaterium	27.837	17.2584	4.24061	0.07516	0.09706	0.69688
k__Bacteria|p__Proteobacteria|c__Alphaproteobacteria|o__Hyphomicrobiales|f__Hyphomicrobiales_unclassified|g__Hyphomicrobiales_unclassified|s__Hyphomicrobiales_bacterium	16.2719	18.1485	20.5574	11.9148	11.4216	4.82406
k__Bacteria|p__Proteobacteria|c__Gammaproteobacteria|o__Pseudomonadales|f__Pseudomonadaceae|g__Pseudomonas|s__Pseudomonas_urmiensis	5.51433	8.54591	0	8.43444	8.83792	3.27076
k__Bacteria|p__Proteobacteria|c__Alphaproteobacteria|o__Hyphomicrobiales|f__Hyphomicrobiaceae|g__Hyphomicrobium|s__Hyphomicrobium_album	4.42038	4.22466	12.0358	0.21242	0.17652	0.16548
k__Bacteria|p__Bacteroidetes|c__Chitinophagia|o__Chitinophagales|f__Chitinophagaceae|g__Chitinophaga|s__Chitinophaga_tropicalis	4.28787	4.22323	1.76095	0.03515	0.04642	0.06031
k__Archaea|p__Thaumarchaeota|c__Thaumarchaeota_unclassified|o__Thaumarchaeota_unclassified|f__Thaumarchaeota_unclassified|g__Candidatus_Nitrosotenuis|s__Candidatus_Nitrosotenuis_cloacae	3.28745	1.96664	3.24264	0	0	0
k__Bacteria|p__Proteobacteria|c__Gammaproteobacteria|o__Pseudomonadales|f__Pseudomonadaceae|g__Pseudomonas|s__Pseudomonas_putida	3.10055	2.95364	0	0.6882	0.75431	3.49888
k__Bacteria|p__Proteobacteria|c__Gammaproteobacteria|o__Enterobacterales|f__Enterobacteriaceae|g__Enterobacter|s__Enterobacter_mori	2.84552	3.09947	0	0.51563	0.91324	0.56559
k__Bacteria|p__Proteobacteria|c__Alphaproteobacteria|o__Hyphomicrobiales|f__Rhizobiaceae|g__Agrobacterium|s__Agrobacterium_tumefaciens	2.63399	2.75495	2.47472	1.39567	1.23587	2.62129
k__Bacteria|p__Proteobacteria|c__Gammaproteobacteria|o__Pseudomonadales|f__Pseudomonadaceae|g__Pseudomonas|s__Pseudomonas_sp_C1C7	2.45612	4.08305	2.45986	2.33146	2.31771	1.96058
k__Bacteria|p__Proteobacteria|c__Alphaproteobacteria|o__Hyphomicrobiales|f__Phyllobacteriaceae|g__Phyllobacteriaceae_unclassified|s__Phyllobacteriaceae_bacterium_SYSU_D60010	2.43588	2.63549	1.71074	0.09837	0.08671	0.01916
k__Bacteria|p__Proteobacteria|c__Gammaproteobacteria|o__Pseudomonadales|f__Pseudomonadaceae|g__Pseudomonas|s__Pseudomonas_umsongensis	2.11134	3.26555	0	0.01089	0.0775	1.16302
k__Bacteria|p__Proteobacteria|c__Betaproteobacteria|o__Burkholderiales|f__Burkholderiaceae|g__Cupriavidus|s__Cupriavidus_numazuensis	1.84086	3.27257	1.31107	0.62713	0.69406	3.65888
k__Bacteria|p__Proteobacteria|c__Betaproteobacteria|o__Burkholderiales|f__Burkholderiaceae|g__Paraburkholderia|s__Paraburkholderia_hospita	1.74878	0.9869	0	0	0	0
k__Bacteria|p__Actinobacteria|c__Actinomycetia|o__Streptomycetales|f__Streptomycetaceae|g__Streptomyces|s__Streptomyces_bingchenggensis	1.5445	2.2899	0	0.06085	0.05575	0
k__Bacteria|p__Proteobacteria|c__Betaproteobacteria|o__Burkholderiales|f__Comamonadaceae|g__Variovorax|s__Variovorax_gossypii	1.48725	2.19592	0	0.56714	0.49171	0.01171
k__Bacteria|p__Actinobacteria|c__Actinomycetia|o__Corynebacteriales|f__Mycobacteriaceae|g__Mycolicibacterium|s__Mycolicibacterium_mucogenicum	1.42947	1.68097	1.01402	0.46268	0.42713	0.05087
k__Bacteria|p__Proteobacteria|c__Betaproteobacteria|o__Burkholderiales|f__Burkholderiaceae|g__Cupriavidus|s__Cupriavidus_sp_2SB	1.29924	2.37899	0	0.53628	0.53319	0
k__Bacteria|p__Proteobacteria|c__Alphaproteobacteria|o__Hyphomicrobiales|f__Rhizobiaceae|g__Rhizobium|s__Rhizobium_chutanense	1.27332	1.41941	0	0.04421	0.02807	0
k__Bacteria|p__Proteobacteria|c__Gammaproteobacteria|o__Xanthomonadales|f__Rhodanobacteraceae|g__Dyella|s__Dyella_marensis	1.01755	1.75986	0.01726	0	0	0
k__Bacteria|p__Firmicutes|c__Bacilli|o__Bacillales|f__Bacillaceae|g__Ectobacillus|s__Ectobacillus_funiculus	0.99545	0.41492	0.51981	0.03205	0.08353	0.07334
k__Bacteria|p__Bacteroidetes|c__Chitinophagia|o__Chitinophagales|f__Chitinophagaceae|g__Chitinophaga|s__Chitinophaga_polysaccharea	0.79767	0.5361	0	0.00038	0	0
k__Bacteria|p__Bacteroidetes|c__Flavobacteriia|o__Flavobacteriales|f__Weeksellaceae|g__Chryseobacterium|s__Chryseobacterium_kwangjuense	0.79539	0	0	0	0	0
k__Archaea|p__Thaumarchaeota|c__Nitrososphaeria|o__Nitrososphaerales|f__Nitrososphaeraceae|g__Candidatus_Nitrosocosmicus|s__Candidatus_Nitrosocosmicus_hydrocola	0.68516	0.0509	0.85854	0.01451	0.00705	0
k__Bacteria|p__Proteobacteria|c__Gammaproteobacteria|o__Xanthomonadales|f__Rhodanobacteraceae|g__Dyella|s__Dyella_sp_LX_1	0.62877	0.96592	0.01467	0	0	0
k__Bacteria|p__Bacteroidetes|c__Flavobacteriia|o__Flavobacteriales|f__Weeksellaceae|g__Chryseobacterium|s__Chryseobacterium_wanjuense	0.59449	0.24803	0	0	0	0
k__Bacteria|p__Proteobacteria|c__Gammaproteobacteria|o__Xanthomonadales|f__Xanthomonadaceae|g__Lysobacter|s__Lysobacter_dokdonensis	0.57635	0.47483	0.73667	0	0	0
k__Bacteria|p__Actinobacteria|c__Actinomycetia|o__Micrococcales|f__Microbacteriaceae|g__Microbacterium|s__Microbacterium_sp_UFMG61	0.53374	0.24906	0	0.20644	0.15583	0
k__Bacteria|p__Actinobacteria|c__Actinomycetia|o__Corynebacteriales|f__Nocardiaceae|g__Rhodococcus|s__Rhodococcus_wratislaviensis	0.48458	0.73966	0.33515	0.05932	0.07659	0.0189
k__Bacteria|p__Actinobacteria|c__Actinomycetia|o__Streptomycetales|f__Streptomycetaceae|g__Streptomyces|s__Streptomyces_venezuelae	0.45971	0.78904	0	0.02562	0.03862	0
k__Bacteria|p__Proteobacteria|c__Betaproteobacteria|o__Burkholderiales|f__Burkholderiaceae|g__Cupriavidus|s__Cupriavidus_pauculus	0.3759	0.68962	0.87163	0.38955	0.35725	0.09794
k__Bacteria|p__Proteobacteria|c__Alphaproteobacteria|o__Hyphomicrobiales|f__Rhizobiaceae|g__Rhizobium|s__Rhizobium_sp_NXC24	0.36472	0.20217	0.6974	0	0	0
k__Bacteria|p__Proteobacteria|c__Alphaproteobacteria|o__Sphingomonadales|f__Sphingomonadaceae|g__Novosphingobium|s__Novosphingobium_resinovorum	0.33918	0.37636	0	1.3636	1.24395	0.02811
k__Bacteria|p__Actinobacteria|c__Actinomycetia|o__Corynebacteriales|f__Mycobacteriaceae|g__Mycobacterium|s__Mycobacterium_colombiense	0.29872	0	0.98942	0	0	0
k__Bacteria|p__Actinobacteria|c__Actinomycetia|o__Propionibacteriales|f__Nocardioidaceae|g__Nocardioides|s__Nocardioides_euryhalodurans	0.26522	0.47178	0.99394	0.09494	0.07009	0.03134
k__Bacteria|p__Proteobacteria|c__Alphaproteobacteria|o__Hyphomicrobiales|f__Rhizobiaceae|g__Ensifer|s__Ensifer_sp_HO_A22	0.26372	0.17664	0	1.0655	1.12124	1.31093
k__Bacteria|p__Proteobacteria|c__Alphaproteobacteria|o__Hyphomicrobiales|f__Bradyrhizobiaceae|g__Bradyrhizobium|s__Bradyrhizobium_liaoningense	0.24177	0	3.13942	0.00566	0.02659	0.11516
k__Bacteria|p__Proteobacteria|c__Alphaproteobacteria|o__Hyphomicrobiales|f__Bradyrhizobiaceae|g__Afipia|s__Afipia_clevelandensis	0.22972	0	2.09762	0.0439	0.03969	0.29129
k__Bacteria|p__Firmicutes|c__Bacilli|o__Bacillales|f__Bacillaceae|g__Bacillus|s__Bacillus_toyonensis	0.22752	0	0	0	0	0.02412
k__Bacteria|p__Proteobacteria|c__Gammaproteobacteria|o__Pseudomonadales|f__Pseudomonadaceae|g__Pseudomonas|s__Pseudomonas_soli	0.22101	0.43862	0	0	0	1.23914
k__Bacteria|p__Proteobacteria|c__Alphaproteobacteria|o__Hyphomicrobiales|f__Hyphomicrobiaceae|g__Rhodoplanes|s__Rhodoplanes_sp_Z2_YC6860	0.21819	0.2478	0	0.00258	0	0
k__Bacteria|p__Firmicutes|c__Bacilli|o__Bacillales|f__Bacillaceae|g__Bacillus|s__Bacillus_sp_USDA818B3_A	0.16849	0	0	0.31035	0.35256	1.54757
k__Bacteria|p__Proteobacteria|c__Gammaproteobacteria|o__Enterobacterales|f__Erwiniaceae|g__Pantoea|s__Pantoea_sp_AS_PWVM4	0.16306	0.28775	0	0.27445	0.31306	0
k__Bacteria|p__Proteobacteria|c__Gammaproteobacteria|o__Xanthomonadales|f__Xanthomonadaceae|g__Lysobacter|s__Lysobacter_soli	0.16173	0.31098	1.27183	0.06915	0.08024	2.10255
k__Bacteria|p__Proteobacteria|c__Betaproteobacteria|o__Burkholderiales|f__Burkholderiaceae|g__Cupriavidus|s__Cupriavidus_sp_P_10	0.16171	0.32878	0.36494	0.09901	0.10907	0.15591
k__Bacteria|p__Proteobacteria|c__Gammaproteobacteria|o__Pseudomonadales|f__Pseudomonadaceae|g__Pseudomonas|s__Pseudomonas_fluorescens	0.15884	0.77846	0	0.00864	0.03808	0.09391
k__Bacteria|p__Proteobacteria|c__Alphaproteobacteria|o__Hyphomicrobiales|f__Bradyrhizobiaceae|g__Bradyrhizobium|s__Bradyrhizobium_jicamae	0.12472	0.1045	0.28757	0	0	0
k__Bacteria|p__Proteobacteria|c__Alphaproteobacteria|o__Hyphomicrobiales|f__Bradyrhizobiaceae|g__Bradyrhizobium|s__Bradyrhizobium_elkanii	0.10192	0.23481	0	0	0	0
k__Bacteria|p__Proteobacteria|c__Alphaproteobacteria|o__Hyphomicrobiales|f__Rhizobiaceae|g__Rhizobium|s__Rhizobium_multihospitium	0.09403	0	0	0.03638	0.05794	0
k__Bacteria|p__Bacteroidetes|c__Sphingobacteriia|o__Sphingobacteriales|f__Sphingobacteriaceae|g__Sphingobacterium|s__Sphingobacterium_detergens	0.08696	0	0	0.00254	0.01086	0
k__Bacteria|p__Actinobacteria|c__Actinomycetia|o__Corynebacteriales|f__Mycobacteriaceae|g__Mycolicibacterium|s__Mycolicibacterium_septicum	0.05988	0.2728	0.24631	0.05557	0.05831	0.10854
k__Bacteria|p__Firmicutes|c__Bacilli|o__Bacillales|f__Bacillaceae|g__Falsibacillus|s__Falsibacillus_pallidus	0.05837	0	0	0	0	0.05444
k__Bacteria|p__Actinobacteria|c__Thermoleophilia|o__Solirubrobacterales|f__Conexibacteraceae|g__GGB35955|s__GGB35955_SGB107750	0.04112	0	0.7049	0	0	0.00093
k__Bacteria|p__Actinobacteria|c__Actinomycetia|o__Pseudonocardiales|f__Pseudonocardiaceae|g__Pseudonocardia|s__Pseudonocardia_autotrophica	0.03416	0.08454	2.98252	0.04808	0.06059	0.09072
k__Bacteria|p__Proteobacteria|c__Alphaproteobacteria|o__Hyphomicrobiales|f__Phyllobacteriaceae|g__Mesorhizobium|s__Mesorhizobium_albiziae	0.03205	0	0	0.01562	0.00787	0
k__Bacteria|p__Firmicutes|c__Bacilli|o__Bacillales|f__Bacillaceae|g__Gottfriedia|s__Gottfriedia_solisilvae	0.02766	0	0	0	0	0
k__Bacteria|p__Proteobacteria|c__Gammaproteobacteria|o__Xanthomonadales|f__Xanthomonadaceae|g__Lysobacter|s__Lysobacter_sp_Root604	0.02514	0.2824	0	0.00515	0.00906	0
k__Bacteria|p__Proteobacteria|c__Alphaproteobacteria|o__Hyphomicrobiales|f__Bradyrhizobiaceae|g__Afipia|s__Afipia_sp_OHSU_II_C1	0.02192	0	2.63344	0.01483	0.01523	0.14971
k__Bacteria|p__Proteobacteria|c__Gammaproteobacteria|o__Xanthomonadales|f__Xanthomonadaceae|g__Pseudoxanthomonas|s__Pseudoxanthomonas_sp_CF385	0.02049	0.11451	0	10.5676	9.9482	2.87258
k__Bacteria|p__Proteobacteria|c__Alphaproteobacteria|o__Hyphomicrobiales|f__Reyranellaceae|g__Reyranella|s__Reyranella_soli	0.01742	0	0.18969	0.00424	0.00545	0.01613
k__Bacteria|p__Firmicutes|c__Bacilli|o__Bacillales|f__Bacillaceae|g__Priestia|s__Priestia_megaterium|t__SGB7678	27.837	17.2584	4.24061	0.07516	0.09706	0.69688
k__Bacteria|p__Proteobacteria|c__Alphaproteobacteria|o__Hyphomicrobiales|f__Hyphomicrobiales_unclassified|g__Hyphomicrobiales_unclassified|s__Hyphomicrobiales_bacterium|t__SGB11186	11.9142	13.2662	17.7085	5.25659	4.93851	3.05548
k__Bacteria|p__Proteobacteria|c__Gammaproteobacteria|o__Pseudomonadales|f__Pseudomonadaceae|g__Pseudomonas|s__Pseudomonas_urmiensis|t__SGB89139	5.51433	8.54591	0	8.43444	8.83792	3.27076
k__Bacteria|p__Proteobacteria|c__Alphaproteobacteria|o__Hyphomicrobiales|f__Hyphomicrobiaceae|g__Hyphomicrobium|s__Hyphomicrobium_album|t__SGB89802	4.42038	4.22466	12.0358	0.21242	0.17652	0.16548
k__Bacteria|p__Bacteroidetes|c__Chitinophagia|o__Chitinophagales|f__Chitinophagaceae|g__Chitinophaga|s__Chitinophaga_tropicalis|t__SGB78091	4.28787	4.22323	1.76095	0.03515	0.04642	0.06031
k__Bacteria|p__Proteobacteria|c__Alphaproteobacteria|o__Hyphomicrobiales|f__Hyphomicrobiales_unclassified|g__Hyphomicrobiales_unclassified|s__Hyphomicrobiales_bacterium|t__SGB32103	3.5912	4.22646	0.76081	2.49735	2.44973	0.3918
k__Archaea|p__Thaumarchaeota|c__Thaumarchaeota_unclassified|o__Thaumarchaeota_unclassified|f__Thaumarchaeota_unclassified|g__Candidatus_Nitrosotenuis|s__Candidatus_Nitrosotenuis_cloacae|t__SGB27519	3.28745	1.96664	3.24264	0	0	0
k__Bacteria|p__Proteobacteria|c__Gammaproteobacteria|o__Enterobacterales|f__Enterobacteriaceae|g__Enterobacter|s__Enterobacter_mori|t__SGB10132	2.84552	3.09947	0	0.51563	0.91324	0.56559
k__Bacteria|p__Proteobacteria|c__Alphaproteobacteria|o__Hyphomicrobiales|f__Rhizobiaceae|g__Agrobacterium|s__Agrobacterium_tumefaciens|t__SGB11094	2.63399	2.75495	2.47472	1.23926	1.05664	2.47125
k__Bacteria|p__Proteobacteria|c__Gammaproteobacteria|o__Pseudomonadales|f__Pseudomonadaceae|g__Pseudomonas|s__Pseudomonas_sp_C1C7|t__SGB89094	2.45612	4.08305	2.45986	2.33146	2.31771	1.96058
k__Bacteria|p__Proteobacteria|c__Alphaproteobacteria|o__Hyphomicrobiales|f__Phyllobacteriaceae|g__Phyllobacteriaceae_unclassified|s__Phyllobacteriaceae_bacterium_SYSU_D60010|t__SGB31876	2.43588	2.63549	1.71074	0.09837	0.08671	0.01916
k__Bacteria|p__Proteobacteria|c__Gammaproteobacteria|o__Pseudomonadales|f__Pseudomonadaceae|g__Pseudomonas|s__Pseudomonas_putida|t__SGB12293	2.34411	1.63224	0	0.23097	0.35418	0.25155
k__Bacteria|p__Proteobacteria|c__Betaproteobacteria|o__Burkholderiales|f__Burkholderiaceae|g__Cupriavidus|s__Cupriavidus_numazuensis|t__SGB93723	1.84086	3.27257	1.31107	0.62713	0.69406	3.65888
k__Bacteria|p__Proteobacteria|c__Betaproteobacteria|o__Burkholderiales|f__Burkholderiaceae|g__Paraburkholderia|s__Paraburkholderia_hospita|t__SGB13029	1.74878	0.9869	0	0	0	0
k__Bacteria|p__Actinobacteria|c__Actinomycetia|o__Streptomycetales|f__Streptomycetaceae|g__Streptomyces|s__Streptomyces_bingchenggensis|t__SGB16126	1.5445	2.2899	0	0.06085	0.05575	0
k__Bacteria|p__Proteobacteria|c__Gammaproteobacteria|o__Pseudomonadales|f__Pseudomonadaceae|g__Pseudomonas|s__Pseudomonas_umsongensis|t__SGB12235	1.51664	2.35245	0	0	0.03444	0
k__Bacteria|p__Proteobacteria|c__Betaproteobacteria|o__Burkholderiales|f__Comamonadaceae|g__Variovorax|s__Variovorax_gossypii|t__SGB12753	1.48725	2.19592	0	0.56714	0.49171	0.01171
k__Bacteria|p__Actinobacteria|c__Actinomycetia|o__Corynebacteriales|f__Mycobacteriaceae|g__Mycolicibacterium|s__Mycolicibacterium_mucogenicum|t__SGB15716	1.42947	1.68097	1.01402	0.43248	0.39235	0.05087
k__Bacteria|p__Proteobacteria|c__Betaproteobacteria|o__Burkholderiales|f__Burkholderiaceae|g__Cupriavidus|s__Cupriavidus_sp_2SB|t__SGB57118	1.29924	2.37899	0	0.53628	0.53319	0
k__Bacteria|p__Proteobacteria|c__Alphaproteobacteria|o__Hyphomicrobiales|f__Rhizobiaceae|g__Rhizobium|s__Rhizobium_chutanense|t__SGB11165	1.27332	1.41941	0	0.04421	0.02807	0
k__Bacteria|p__Proteobacteria|c__Gammaproteobacteria|o__Xanthomonadales|f__Rhodanobacteraceae|g__Dyella|s__Dyella_marensis|t__SGB12567	1.01755	1.75986	0.01726	0	0	0
k__Bacteria|p__Firmicutes|c__Bacilli|o__Bacillales|f__Bacillaceae|g__Ectobacillus|s__Ectobacillus_funiculus|t__SGB30169	0.99545	0.41492	0.51981	0.03205	0.08353	0.07334
k__Bacteria|p__Bacteroidetes|c__Chitinophagia|o__Chitinophagales|f__Chitinophagaceae|g__Chitinophaga|s__Chitinophaga_polysaccharea|t__SGB78117	0.79767	0.5361	0	0.00038	0	0
k__Bacteria|p__Bacteroidetes|c__Flavobacteriia|o__Flavobacteriales|f__Weeksellaceae|g__Chryseobacterium|s__Chryseobacterium_kwangjuense|t__SGB2601	0.79539	0	0	0	0	0
k__Bacteria|p__Proteobacteria|c__Gammaproteobacteria|o__Pseudomonadales|f__Pseudomonadaceae|g__Pseudomonas|s__Pseudomonas_putida|t__SGB12287	0.75644	1.25729	0	0.45723	0.40014	3.23319
k__Bacteria|p__Proteobacteria|c__Alphaproteobacteria|o__Hyphomicrobiales|f__Hyphomicrobiales_unclassified|g__Hyphomicrobiales_unclassified|s__Hyphomicrobiales_bacterium|t__SGB11143	0.72542	0.65583	0	0.56245	0.64268	0.12616
k__Archaea|p__Thaumarchaeota|c__Nitrososphaeria|o__Nitrososphaerales|f__Nitrososphaeraceae|g__Candidatus_Nitrosocosmicus|s__Candidatus_Nitrosocosmicus_hydrocola|t__SGB46335	0.68516	0.0509	0.85854	0.01451	0.00705	0
k__Bacteria|p__Proteobacteria|c__Gammaproteobacteria|o__Xanthomonadales|f__Rhodanobacteraceae|g__Dyella|s__Dyella_sp_LX_1|t__SGB88807	0.62877	0.96592	0.01467	0	0	0
k__Bacteria|p__Proteobacteria|c__Gammaproteobacteria|o__Pseudomonadales|f__Pseudomonadaceae|g__Pseudomonas|s__Pseudomonas_umsongensis|t__SGB12217	0.5947	0.9131	0	0.01089	0.04307	1.16302
k__Bacteria|p__Bacteroidetes|c__Flavobacteriia|o__Flavobacteriales|f__Weeksellaceae|g__Chryseobacterium|s__Chryseobacterium_wanjuense|t__SGB2609	0.59449	0.24803	0	0	0	0
k__Bacteria|p__Proteobacteria|c__Gammaproteobacteria|o__Xanthomonadales|f__Xanthomonadaceae|g__Lysobacter|s__Lysobacter_dokdonensis|t__SGB12517	0.57635	0.47483	0.73667	0	0	0
k__Bacteria|p__Actinobacteria|c__Actinomycetia|o__Micrococcales|f__Microbacteriaceae|g__Microbacterium|s__Microbacterium_sp_UFMG61|t__SGB87878	0.53374	0.24906	0	0.20644	0.15583	0
k__Bacteria|p__Actinobacteria|c__Actinomycetia|o__Corynebacteriales|f__Nocardiaceae|g__Rhodococcus|s__Rhodococcus_wratislaviensis|t__SGB15827	0.48458	0.73966	0.33515	0.05932	0.07659	0.0189
k__Bacteria|p__Actinobacteria|c__Actinomycetia|o__Streptomycetales|f__Streptomycetaceae|g__Streptomyces|s__Streptomyces_venezuelae|t__SGB87198	0.45971	0.78904	0	0.02562	0.03862	0
k__Bacteria|p__Proteobacteria|c__Betaproteobacteria|o__Burkholderiales|f__Burkholderiaceae|g__Cupriavidus|s__Cupriavidus_pauculus|t__SGB32708	0.3759	0.68962	0.87163	0.38955	0.35725	0.09794
k__Bacteria|p__Proteobacteria|c__Alphaproteobacteria|o__Hyphomicrobiales|f__Rhizobiaceae|g__Rhizobium|s__Rhizobium_sp_NXC24|t__SGB24516	0.36472	0.20217	0.6974	0	0	0
k__Bacteria|p__Proteobacteria|c__Alphaproteobacteria|o__Sphingomonadales|f__Sphingomonadaceae|g__Novosphingobium|s__Novosphingobium_resinovorum|t__SGB11531	0.33918	0.37636	0	1.3636	1.24395	0.02811
k__Bacteria|p__Actinobacteria|c__Actinomycetia|o__Corynebacteriales|f__Mycobacteriaceae|g__Mycobacterium|s__Mycobacterium_colombiense|t__SGB15625	0.29872	0	0.98942	0	0	0
k__Bacteria|p__Actinobacteria|c__Actinomycetia|o__Propionibacteriales|f__Nocardioidaceae|g__Nocardioides|s__Nocardioides_euryhalodurans|t__SGB34172	0.26522	0.47178	0.99394	0.09494	0.07009	0.03134
k__Bacteria|p__Proteobacteria|c__Alphaproteobacteria|o__Hyphomicrobiales|f__Rhizobiaceae|g__Ensifer|s__Ensifer_sp_HO_A22|t__SGB89619	0.26372	0.17664	0	1.0655	1.12124	1.31093
k__Bacteria|p__Proteobacteria|c__Alphaproteobacteria|o__Hyphomicrobiales|f__Bradyrhizobiaceae|g__Bradyrhizobium|s__Bradyrhizobium_liaoningense|t__SGB89671	0.24177	0	3.13942	0.00566	0.02659	0.11516
k__Bacteria|p__Proteobacteria|c__Alphaproteobacteria|o__Hyphomicrobiales|f__Bradyrhizobiaceae|g__Afipia|s__Afipia_clevelandensis|t__SGB11354	0.22972	0	2.09762	0.0439	0.03969	0.29129
k__Bacteria|p__Firmicutes|c__Bacilli|o__Bacillales|f__Bacillaceae|g__Bacillus|s__Bacillus_toyonensis|t__SGB7695	0.22752	0	0	0	0	0.02412
k__Bacteria|p__Proteobacteria|c__Gammaproteobacteria|o__Pseudomonadales|f__Pseudomonadaceae|g__Pseudomonas|s__Pseudomonas_soli|t__SGB12276	0.22101	0.43862	0	0	0	1.23914
k__Bacteria|p__Proteobacteria|c__Alphaproteobacteria|o__Hyphomicrobiales|f__Hyphomicrobiaceae|g__Rhodoplanes|s__Rhodoplanes_sp_Z2_YC6860|t__SGB11360	0.21819	0.2478	0	0.00258	0	0
k__Bacteria|p__Firmicutes|c__Bacilli|o__Bacillales|f__Bacillaceae|g__Bacillus|s__Bacillus_sp_USDA818B3_A|t__SGB66461	0.16849	0	0	0.31035	0.35256	1.54757
k__Bacteria|p__Proteobacteria|c__Gammaproteobacteria|o__Enterobacterales|f__Erwiniaceae|g__Pantoea|s__Pantoea_sp_AS_PWVM4|t__SGB10170	0.16306	0.28775	0	0.27445	0.31306	0
k__Bacteria|p__Proteobacteria|c__Gammaproteobacteria|o__Xanthomonadales|f__Xanthomonadaceae|g__Lysobacter|s__Lysobacter_soli|t__SGB22694	0.16173	0.31098	1.27183	0.06915	0.08024	2.10255
k__Bacteria|p__Proteobacteria|c__Betaproteobacteria|o__Burkholderiales|f__Burkholderiaceae|g__Cupriavidus|s__Cupriavidus_sp_P_10|t__SGB32715	0.16171	0.32878	0.36494	0.09901	0.10907	0.15591
k__Bacteria|p__Proteobacteria|c__Gammaproteobacteria|o__Pseudomonadales|f__Pseudomonadaceae|g__Pseudomonas|s__Pseudomonas_fluorescens|t__SGB12198	0.15884	0.77846	0	0.00864	0.03808	0.09391
k__Bacteria|p__Proteobacteria|c__Alphaproteobacteria|o__Hyphomicrobiales|f__Bradyrhizobiaceae|g__Bradyrhizobium|s__Bradyrhizobium_jicamae|t__SGB94062	0.12472	0.1045	0.28757	0	0	0
k__Bacteria|p__Proteobacteria|c__Alphaproteobacteria|o__Hyphomicrobiales|f__Bradyrhizobiaceae|g__Bradyrhizobium|s__Bradyrhizobium_elkanii|t__SGB11333	0.10192	0.23481	0	0	0	0
k__Bacteria|p__Proteobacteria|c__Alphaproteobacteria|o__Hyphomicrobiales|f__Rhizobiaceae|g__Rhizobium|s__Rhizobium_multihospitium|t__SGB11133	0.09403	0	0	0.03638	0.05794	0
k__Bacteria|p__Bacteroidetes|c__Sphingobacteriia|o__Sphingobacteriales|f__Sphingobacteriaceae|g__Sphingobacterium|s__Sphingobacterium_detergens|t__SGB28239	0.08696	0	0	0.00254	0.01086	0
k__Bacteria|p__Actinobacteria|c__Actinomycetia|o__Corynebacteriales|f__Mycobacteriaceae|g__Mycolicibacterium|s__Mycolicibacterium_septicum|t__SGB15728	0.05988	0.2728	0.24631	0.05557	0.05831	0.10854
k__Bacteria|p__Firmicutes|c__Bacilli|o__Bacillales|f__Bacillaceae|g__Falsibacillus|s__Falsibacillus_pallidus|t__SGB25155	0.05837	0	0	0	0	0.05444
k__Bacteria|p__Actinobacteria|c__Thermoleophilia|o__Solirubrobacterales|f__Conexibacteraceae|g__GGB35955|s__GGB35955_SGB107750|t__SGB107750	0.04112	0	0.7049	0	0	0.00093
k__Bacteria|p__Proteobacteria|c__Alphaproteobacteria|o__Hyphomicrobiales|f__Hyphomicrobiales_unclassified|g__Hyphomicrobiales_unclassified|s__Hyphomicrobiales_bacterium|t__SGB32129	0.04112	0	0	0.43577	0.44876	0.0457
k__Bacteria|p__Actinobacteria|c__Actinomycetia|o__Pseudonocardiales|f__Pseudonocardiaceae|g__Pseudonocardia|s__Pseudonocardia_autotrophica|t__SGB34739	0.03416	0.08454	2.98252	0.04808	0.06059	0.09072
k__Bacteria|p__Proteobacteria|c__Alphaproteobacteria|o__Hyphomicrobiales|f__Phyllobacteriaceae|g__Mesorhizobium|s__Mesorhizobium_albiziae|t__SGB89537	0.03205	0	0	0.01562	0.00787	0
k__Bacteria|p__Firmicutes|c__Bacilli|o__Bacillales|f__Bacillaceae|g__Gottfriedia|s__Gottfriedia_solisilvae|t__SGB30190	0.02766	0	0	0	0	0
k__Bacteria|p__Proteobacteria|c__Gammaproteobacteria|o__Xanthomonadales|f__Xanthomonadaceae|g__Lysobacter|s__Lysobacter_sp_Root604|t__SGB12520	0.02514	0.2824	0	0.00515	0.00906	0
k__Bacteria|p__Proteobacteria|c__Alphaproteobacteria|o__Hyphomicrobiales|f__Bradyrhizobiaceae|g__Afipia|s__Afipia_sp_OHSU_II_C1|t__SGB31945	0.02192	0	2.63344	0.01483	0.01523	0.14971
k__Bacteria|p__Proteobacteria|c__Gammaproteobacteria|o__Xanthomonadales|f__Xanthomonadaceae|g__Pseudoxanthomonas|s__Pseudoxanthomonas_sp_CF385|t__SGB12415	0.02049	0.11451	0	10.5676	9.9482	2.87258
k__Bacteria|p__Proteobacteria|c__Alphaproteobacteria|o__Hyphomicrobiales|f__Reyranellaceae|g__Reyranella|s__Reyranella_soli|t__SGB89887	0.01742	0	0.18969	0.00424	0.00545	0.01613
k__Bacteria|p__Proteobacteria|c__Alphaproteobacteria|o__Sphingomonadales|f__Sphingomonadaceae|g__Sphingomonas	0	0.0689	0	0.0245	0.02995	0.06146
k__Bacteria|p__Proteobacteria|c__Gammaproteobacteria|o__Xanthomonadales|f__Rhodanobacteraceae|g__Rhodanobacter	0	0.01075	0	0.03976	0.06902	0.15951
k__Bacteria|p__Proteobacteria|c__Gammaproteobacteria|o__Pseudomonadales|f__Pseudomonadaceae|g__Pseudomonas|s__Pseudomonas_sp_GM48	0	0.38546	0	0	0	0
k__Bacteria|p__Proteobacteria|c__Betaproteobacteria|o__Burkholderiales|f__Comamonadaceae|g__Variovorax|s__Variovorax_guangxiensis	0	0.35322	0	0.32147	0.43027	0.18916
k__Bacteria|p__Proteobacteria|c__Gammaproteobacteria|o__Xanthomonadales|f__Xanthomonadaceae|g__Lysobacter|s__Lysobacter_sp_Root559	0	0.09081	0	0	0	0
k__Bacteria|p__Proteobacteria|c__Alphaproteobacteria|o__Sphingomonadales|f__Sphingomonadaceae|g__Sphingomonas|s__Sphingomonas_koreensis	0	0.0689	0	0.0245	0.02995	0.02055
k__Bacteria|p__Proteobacteria|c__Betaproteobacteria|o__Burkholderiales|f__Burkholderiaceae|g__Paraburkholderia|s__Paraburkholderia_sabiae	0	0.04538	0	0	0	0
k__Bacteria|p__Proteobacteria|c__Alphaproteobacteria|o__Hyphomicrobiales|f__Phyllobacteriaceae|g__Mesorhizobium|s__Mesorhizobium_sp_CU2	0	0.02154	0.02557	0.05965	0.06531	0.01071
k__Bacteria|p__Proteobacteria|c__Gammaproteobacteria|o__Xanthomonadales|f__Rhodanobacteraceae|g__Rhodanobacter|s__Rhodanobacter_sp_C06	0	0.01075	0	0.03976	0.06902	0.08146
k__Bacteria|p__Actinobacteria|c__Actinomycetia|o__Corynebacteriales|f__Nocardiaceae|g__Rhodococcus|s__Rhodococcus_fascians	0	0.00897	0	0	0	0
k__Bacteria|p__Proteobacteria|c__Gammaproteobacteria|o__Pseudomonadales|f__Pseudomonadaceae|g__Pseudomonas|s__Pseudomonas_sp_GM48|t__SGB12220	0	0.38546	0	0	0	0
k__Bacteria|p__Proteobacteria|c__Betaproteobacteria|o__Burkholderiales|f__Comamonadaceae|g__Variovorax|s__Variovorax_guangxiensis|t__SGB32593	0	0.35322	0	0.32147	0.43027	0.18916
k__Bacteria|p__Proteobacteria|c__Gammaproteobacteria|o__Xanthomonadales|f__Xanthomonadaceae|g__Lysobacter|s__Lysobacter_sp_Root559|t__SGB12519	0	0.09081	0	0	0	0
k__Bacteria|p__Proteobacteria|c__Alphaproteobacteria|o__Sphingomonadales|f__Sphingomonadaceae|g__Sphingomonas|s__Sphingomonas_koreensis|t__SGB11633	0	0.0689	0	0.0245	0.02995	0.02055
k__Bacteria|p__Proteobacteria|c__Gammaproteobacteria|o__Pseudomonadales|f__Pseudomonadaceae|g__Pseudomonas|s__Pseudomonas_putida|t__SGB22813	0	0.06411	0	0	0	0
k__Bacteria|p__Proteobacteria|c__Betaproteobacteria|o__Burkholderiales|f__Burkholderiaceae|g__Paraburkholderia|s__Paraburkholderia_sabiae|t__SGB93663	0	0.04538	0	0	0	0
k__Bacteria|p__Proteobacteria|c__Alphaproteobacteria|o__Hyphomicrobiales|f__Phyllobacteriaceae|g__Mesorhizobium|s__Mesorhizobium_sp_CU2|t__SGB89518	0	0.02154	0.02557	0.05965	0.06531	0.01071
k__Bacteria|p__Proteobacteria|c__Gammaproteobacteria|o__Xanthomonadales|f__Rhodanobacteraceae|g__Rhodanobacter|s__Rhodanobacter_sp_C06|t__SGB12554	0	0.01075	0	0.03976	0.06902	0.08146
k__Bacteria|p__Actinobacteria|c__Actinomycetia|o__Corynebacteriales|f__Nocardiaceae|g__Rhodococcus|s__Rhodococcus_fascians|t__SGB15812	0	0.00897	0	0	0	0
k__Bacteria|p__Verrucomicrobia	0	0	1.98438	0	0	0
k__Bacteria|p__Chloroflexi	0	0	0.06848	0	0	0
k__Bacteria|p__Verrucomicrobia|c__Spartobacteria	0	0	1.98438	0	0	0
k__Bacteria|p__Actinobacteria|c__CFGB52786	0	0	1.4279	0	0	0.006
k__Bacteria|p__Proteobacteria|c__Deltaproteobacteria	0	0	0.47362	0	0	0
k__Bacteria|p__Chloroflexi|c__CFGB49770	0	0	0.06848	0	0	0
k__Bacteria|p__Bacteroidetes|c__Cytophagia	0	0	0.00582	0.05051	0.05162	0.31286
k__Bacteria|p__Verrucomicrobia|c__Spartobacteria|o__Spartobacteria_unclassified	0	0	1.98438	0	0	0
k__Bacteria|p__Actinobacteria|c__CFGB52786|o__OFGB52786	0	0	1.4279	0	0	0.006
k__Bacteria|p__Actinobacteria|c__Actinomycetia|o__Micromonosporales	0	0	0.56959	0	0	0
k__Bacteria|p__Proteobacteria|c__Deltaproteobacteria|o__Myxococcales	0	0	0.47362	0	0	0
k__Bacteria|p__Proteobacteria|c__Betaproteobacteria|o__Betaproteobacteria_unclassified	0	0	0.1138	0	0	0
k__Bacteria|p__Chloroflexi|c__CFGB49770|o__OFGB49770	0	0	0.06848	0	0	0
k__Bacteria|p__Proteobacteria|c__Betaproteobacteria|o__Nitrosomonadales	0	0	0.04982	0	0	0
k__Bacteria|p__Bacteroidetes|c__Cytophagia|o__Cytophagales	0	0	0.00582	0.05051	0.05162	0.31286
k__Bacteria|p__Proteobacteria|c__Alphaproteobacteria|o__Hyphomicrobiales|f__Methylobacteriaceae	0	0	2.62919	0	0.00386	0.04906
k__Bacteria|p__Verrucomicrobia|c__Spartobacteria|o__Spartobacteria_unclassified|f__Spartobacteria_unclassified	0	0	1.98438	0	0	0
k__Bacteria|p__Actinobacteria|c__CFGB52786|o__OFGB52786|f__FGB52786	0	0	1.4279	0	0	0.006
k__Bacteria|p__Proteobacteria|c__Betaproteobacteria|o__Burkholderiales|f__Burkholderiales_unclassified	0	0	0.74827	0.07282	0.12108	0.03628
k__Bacteria|p__Actinobacteria|c__Actinomycetia|o__Micromonosporales|f__Micromonosporaceae	0	0	0.56959	0	0	0
k__Bacteria|p__Bacteroidetes|c__Flavobacteriia|o__Flavobacteriales|f__Flavobacteriaceae	0	0	0.31672	0.59072	0.76746	0.25208
k__Bacteria|p__Proteobacteria|c__Deltaproteobacteria|o__Myxococcales|f__Nannocystaceae	0	0	0.3005	0	0	0
k__Bacteria|p__Proteobacteria|c__Deltaproteobacteria|o__Myxococcales|f__Myxococcaceae	0	0	0.17312	0	0	0
k__Bacteria|p__Proteobacteria|c__Betaproteobacteria|o__Betaproteobacteria_unclassified|f__Betaproteobacteria_unclassified	0	0	0.1138	0	0	0
k__Bacteria|p__Actinobacteria|c__Actinomycetia|o__Micrococcales|f__Dermacoccaceae	0	0	0.07916	0	0	0
k__Bacteria|p__Chloroflexi|c__CFGB49770|o__OFGB49770|f__FGB49770	0	0	0.06848	0	0	0
k__Bacteria|p__Proteobacteria|c__Alphaproteobacteria|o__Hyphomicrobiales|f__Boseaceae	0	0	0.06434	0.2775	0.21223	0.15799
k__Bacteria|p__Proteobacteria|c__Betaproteobacteria|o__Burkholderiales|f__Oxalobacteraceae	0	0	0.06348	0.19986	0.26824	4.42267
k__Bacteria|p__Proteobacteria|c__Betaproteobacteria|o__Nitrosomonadales|f__Nitrosomonadaceae	0	0	0.04982	0	0	0
k__Bacteria|p__Bacteroidetes|c__Cytophagia|o__Cytophagales|f__Fulvivirgaceae	0	0	0.00582	0	0	0
k__Bacteria|p__Proteobacteria|c__Alphaproteobacteria|o__Sphingomonadales|f__Sphingomonadaceae|g__GGB52592	0	0	5.54581	0	0	0.07433
k__Bacteria|p__Proteobacteria|c__Alphaproteobacteria|o__Hyphomicrobiales|f__Methylobacteriaceae|g__Methylobacterium	0	0	2.48462	0	0.00338	0.02795
k__Bacteria|p__Verrucomicrobia|c__Spartobacteria|o__Spartobacteria_unclassified|f__Spartobacteria_unclassified|g__GGB55185	0	0	1.98438	0	0	0
k__Bacteria|p__Actinobacteria|c__CFGB52786|o__OFGB52786|f__FGB52786|g__GGB64512	0	0	1.4279	0	0	0.006
k__Bacteria|p__Actinobacteria|c__Actinomycetia|o__Pseudonocardiales|f__Pseudonocardiaceae|g__Actinomycetospora	0	0	0.90037	0	0	0.01873
k__Bacteria|p__Proteobacteria|c__Gammaproteobacteria|o__Xanthomonadales|f__Rhodanobacteraceae|g__Dokdonella	0	0	0.77128	0	0.00315	0.22921
k__Bacteria|p__Proteobacteria|c__Betaproteobacteria|o__Burkholderiales|f__Burkholderiales_unclassified|g__Mitsuaria	0	0	0.65379	0	0	0.03628
k__Bacteria|p__Actinobacteria|c__Actinomycetia|o__Micromonosporales|f__Micromonosporaceae|g__Micromonospora	0	0	0.55526	0	0	0
k__Bacteria|p__Proteobacteria|c__Alphaproteobacteria|o__Hyphomicrobiales|f__Bradyrhizobiaceae|g__Nitrobacter	0	0	0.36433	0	0	0
k__Bacteria|p__Actinobacteria|c__Actinomycetia|o__Corynebacteriales|f__Nocardiaceae|g__Nocardia	0	0	0.35337	0	0	0
k__Bacteria|p__Bacteroidetes|c__Flavobacteriia|o__Flavobacteriales|f__Flavobacteriaceae|g__Flavobacterium	0	0	0.31672	0.59072	0.76746	0.25208
k__Bacteria|p__Proteobacteria|c__Deltaproteobacteria|o__Myxococcales|f__Nannocystaceae|g__Nannocystis	0	0	0.3005	0	0	0
k__Bacteria|p__Proteobacteria|c__Deltaproteobacteria|o__Myxococcales|f__Myxococcaceae|g__Pyxidicoccus	0	0	0.17312	0	0	0
k__Bacteria|p__Proteobacteria|c__Alphaproteobacteria|o__Hyphomicrobiales|f__Methylobacteriaceae|g__Microvirga	0	0	0.14457	0	0.00048	0.0211
k__Bacteria|p__Bacteroidetes|c__Chitinophagia|o__Chitinophagales|f__Chitinophagaceae|g__Paraflavitalea	0	0	0.13811	0	0	0
k__Bacteria|p__Proteobacteria|c__Betaproteobacteria|o__Betaproteobacteria_unclassified|f__Betaproteobacteria_unclassified|g__Betaproteobacteria_unclassified	0	0	0.1138	0	0	0
k__Bacteria|p__Proteobacteria|c__Betaproteobacteria|o__Burkholderiales|f__Burkholderiales_unclassified|g__Thiomonas	0	0	0.09449	0	0	0
k__Bacteria|p__Actinobacteria|c__Actinomycetia|o__Micrococcales|f__Dermacoccaceae|g__Rudaeicoccus	0	0	0.07916	0	0	0
k__Bacteria|p__Chloroflexi|c__CFGB49770|o__OFGB49770|f__FGB49770|g__GGB66915	0	0	0.06848	0	0	0
k__Bacteria|p__Proteobacteria|c__Alphaproteobacteria|o__Hyphomicrobiales|f__Boseaceae|g__Bosea	0	0	0.06434	0.2775	0.21223	0.15799
k__Bacteria|p__Proteobacteria|c__Betaproteobacteria|o__Burkholderiales|f__Oxalobacteraceae|g__Massilia	0	0	0.06348	0.19986	0.26824	4.42267
k__Bacteria|p__Proteobacteria|c__Betaproteobacteria|o__Nitrosomonadales|f__Nitrosomonadaceae|g__Nitrosospira	0	0	0.04982	0	0	0
k__Bacteria|p__Proteobacteria|c__Gammaproteobacteria|o__Xanthomonadales|f__Xanthomonadaceae|g__GGB52501	0	0	0.03133	0	0	0
k__Bacteria|p__Firmicutes|c__Bacilli|o__Bacillales|f__Bacillaceae|g__Alkalihalobacillus	0	0	0.02441	0	0	0
k__Bacteria|p__Actinobacteria|c__Actinomycetia|o__Micromonosporales|f__Micromonosporaceae|g__Polymorphospora	0	0	0.01433	0	0	0
k__Bacteria|p__Bacteroidetes|c__Cytophagia|o__Cytophagales|f__Fulvivirgaceae|g__Fulvivirgaceae_unclassified	0	0	0.00582	0	0	0
k__Bacteria|p__Proteobacteria|c__Alphaproteobacteria|o__Sphingomonadales|f__Sphingomonadaceae|g__GGB52592|s__GGB52592_SGB73471	0	0	5.54581	0	0	0.07433
k__Bacteria|p__Proteobacteria|c__Alphaproteobacteria|o__Hyphomicrobiales|f__Bradyrhizobiaceae|g__Bradyrhizobium|s__Bradyrhizobium_sp_CCGE_LA001	0	0	4.1786	0	0	0.15793
k__Bacteria|p__Proteobacteria|c__Alphaproteobacteria|o__Hyphomicrobiales|f__Rhizobiaceae|g__Rhizobium|s__Rhizobium_metallidurans	0	0	2.69958	0.04278	0.06118	0.41632
k__Bacteria|p__Proteobacteria|c__Alphaproteobacteria|o__Hyphomicrobiales|f__Methylobacteriaceae|g__Methylobacterium|s__Methylobacterium_oxalidis	0	0	2.48462	0	0.00338	0.02795
k__Bacteria|p__Verrucomicrobia|c__Spartobacteria|o__Spartobacteria_unclassified|f__Spartobacteria_unclassified|g__GGB55185|s__GGB55185_SGB76449	0	0	1.98438	0	0	0
k__Bacteria|p__Actinobacteria|c__CFGB52786|o__OFGB52786|f__FGB52786|g__GGB64512|s__GGB64512_SGB87014	0	0	1.4279	0	0	0.006
k__Bacteria|p__Actinobacteria|c__Actinomycetia|o__Corynebacteriales|f__Mycobacteriaceae|g__Mycolicibacterium|s__Mycolicibacterium_peregrinum	0	0	1.03154	0.11639	0.10371	0.13648
k__Bacteria|p__Actinobacteria|c__Actinomycetia|o__Pseudonocardiales|f__Pseudonocardiaceae|g__Actinomycetospora|s__Actinomycetospora_succinea	0	0	0.90037	0	0	0.01873
k__Bacteria|p__Proteobacteria|c__Gammaproteobacteria|o__Xanthomonadales|f__Rhodanobacteraceae|g__Dokdonella|s__Dokdonella_fugitiva	0	0	0.77128	0	0.00315	0.01988
k__Bacteria|p__Proteobacteria|c__Alphaproteobacteria|o__Hyphomicrobiales|f__Bradyrhizobiaceae|g__Bradyrhizobium|s__Bradyrhizobium_arachidis	0	0	0.71914	0	0	0
k__Bacteria|p__Proteobacteria|c__Betaproteobacteria|o__Burkholderiales|f__Burkholderiales_unclassified|g__Mitsuaria|s__Mitsuaria_sp_BK037	0	0	0.65379	0	0	0.03628
k__Bacteria|p__Actinobacteria|c__Actinomycetia|o__Corynebacteriales|f__Nocardiaceae|g__Rhodococcus|s__Rhodococcus_kyotonensis	0	0	0.59198	0	0	0.00451
k__Bacteria|p__Actinobacteria|c__Actinomycetia|o__Streptomycetales|f__Streptomycetaceae|g__Streptomyces|s__Streptomyces_chartreusis	0	0	0.57622	0.07064	0.12145	0
k__Bacteria|p__Actinobacteria|c__Actinomycetia|o__Micromonosporales|f__Micromonosporaceae|g__Micromonospora|s__Micromonospora_sp_AMSO12t	0	0	0.55526	0	0	0
k__Bacteria|p__Actinobacteria|c__Actinomycetia|o__Streptomycetales|f__Streptomycetaceae|g__Streptomyces|s__Streptomyces_caniscabiei	0	0	0.54046	0	0	0
k__Bacteria|p__Proteobacteria|c__Alphaproteobacteria|o__Hyphomicrobiales|f__Hyphomicrobiaceae|g__Hyphomicrobium|s__Hyphomicrobium_sp_802	0	0	0.499	0	0	0.01155
k__Bacteria|p__Actinobacteria|c__Actinomycetia|o__Corynebacteriales|f__Mycobacteriaceae|g__Mycobacterium|s__Mycobacterium_sp_BK086	0	0	0.43206	0	0	0.02851
k__Bacteria|p__Proteobacteria|c__Alphaproteobacteria|o__Hyphomicrobiales|f__Bradyrhizobiaceae|g__Nitrobacter|s__Nitrobacter_vulgaris	0	0	0.36433	0	0	0
k__Bacteria|p__Actinobacteria|c__Actinomycetia|o__Corynebacteriales|f__Nocardiaceae|g__Nocardia|s__Nocardia_grenadensis	0	0	0.35337	0	0	0
k__Bacteria|p__Bacteroidetes|c__Flavobacteriia|o__Flavobacteriales|f__Flavobacteriaceae|g__Flavobacterium|s__Flavobacterium_lindanitolerans	0	0	0.31672	0	0	0
k__Bacteria|p__Proteobacteria|c__Deltaproteobacteria|o__Myxococcales|f__Nannocystaceae|g__Nannocystis|s__Nannocystis_exedens	0	0	0.3005	0	0	0
k__Bacteria|p__Proteobacteria|c__Betaproteobacteria|o__Burkholderiales|f__Burkholderiaceae|g__Cupriavidus|s__Cupriavidus_sp_U2	0	0	0.27765	0	0	0.02825
k__Bacteria|p__Actinobacteria|c__Actinomycetia|o__Streptomycetales|f__Streptomycetaceae|g__Streptomyces|s__Streptomyces_zinciresistens	0	0	0.24185	0	0	0
k__Archaea|p__Thaumarchaeota|c__Nitrososphaeria|o__Nitrososphaerales|f__Nitrososphaeraceae|g__Candidatus_Nitrosocosmicus|s__Candidatus_Nitrosocosmicus_oleophilus	0	0	0.20427	0	0	0
k__Bacteria|p__Proteobacteria|c__Deltaproteobacteria|o__Myxococcales|f__Myxococcaceae|g__Pyxidicoccus|s__Pyxidicoccus_trucidator	0	0	0.17312	0	0	0
k__Bacteria|p__Proteobacteria|c__Alphaproteobacteria|o__Hyphomicrobiales|f__Methylobacteriaceae|g__Microvirga|s__Microvirga_sp_HBU67558	0	0	0.14457	0	0	0
k__Bacteria|p__Bacteroidetes|c__Chitinophagia|o__Chitinophagales|f__Chitinophagaceae|g__Paraflavitalea|s__Paraflavitalea_devenefica	0	0	0.13811	0	0	0
k__Bacteria|p__Proteobacteria|c__Alphaproteobacteria|o__Hyphomicrobiales|f__Phyllobacteriaceae|g__Mesorhizobium|s__Mesorhizobium_sp_YM1C_6_2	0	0	0.13714	0.34564	0.3004	0.13439
k__Bacteria|p__Actinobacteria|c__Actinomycetia|o__Streptomycetales|f__Streptomycetaceae|g__Streptomyces|s__Streptomyces_albidoflavus	0	0	0.11442	0	0	0
k__Bacteria|p__Proteobacteria|c__Betaproteobacteria|o__Betaproteobacteria_unclassified|f__Betaproteobacteria_unclassified|g__Betaproteobacteria_unclassified|s__Betaproteobacteria_bacterium_SCGC_AG_212_J23	0	0	0.1138	0	0	0
k__Bacteria|p__Proteobacteria|c__Alphaproteobacteria|o__Hyphomicrobiales|f__Rhizobiaceae|g__Rhizobium|s__Rhizobium_sp_BK399	0	0	0.11013	0.02509	0.03776	0.02861
k__Bacteria|p__Actinobacteria|c__Actinomycetia|o__Corynebacteriales|f__Mycobacteriaceae|g__Mycolicibacterium|s__Mycolicibacterium_arabiense	0	0	0.10771	0	0	0
k__Bacteria|p__Proteobacteria|c__Betaproteobacteria|o__Burkholderiales|f__Burkholderiales_unclassified|g__Thiomonas|s__Thiomonas_intermedia	0	0	0.09449	0	0	0
k__Bacteria|p__Actinobacteria|c__Actinomycetia|o__Micrococcales|f__Dermacoccaceae|g__Rudaeicoccus|s__Rudaeicoccus_suwonensis	0	0	0.07916	0	0	0
k__Bacteria|p__Chloroflexi|c__CFGB49770|o__OFGB49770|f__FGB49770|g__GGB66915|s__GGB66915_SGB90577	0	0	0.06848	0	0	0
k__Bacteria|p__Proteobacteria|c__Alphaproteobacteria|o__Hyphomicrobiales|f__Boseaceae|g__Bosea|s__Bosea_sp_BK604	0	0	0.06434	0	0	0.01179
k__Bacteria|p__Proteobacteria|c__Betaproteobacteria|o__Burkholderiales|f__Oxalobacteraceae|g__Massilia|s__Massilia_oculi	0	0	0.06348	0	0	0
k__Bacteria|p__Proteobacteria|c__Betaproteobacteria|o__Nitrosomonadales|f__Nitrosomonadaceae|g__Nitrosospira|s__Nitrosospira_sp_Nsp14	0	0	0.04982	0	0	0
k__Bacteria|p__Proteobacteria|c__Gammaproteobacteria|o__Xanthomonadales|f__Xanthomonadaceae|g__GGB52501|s__GGB52501_SGB73371	0	0	0.03133	0	0	0
k__Bacteria|p__Actinobacteria|c__Actinomycetia|o__Propionibacteriales|f__Nocardioidaceae|g__Nocardioides|s__Nocardioides_cavernae	0	0	0.02853	0.02432	0.01392	0.00679
k__Bacteria|p__Firmicutes|c__Bacilli|o__Bacillales|f__Bacillaceae|g__Alkalihalobacillus|s__Alkalihalobacillus_patagoniensis	0	0	0.02441	0	0	0
k__Bacteria|p__Actinobacteria|c__Actinomycetia|o__Micromonosporales|f__Micromonosporaceae|g__Polymorphospora|s__Polymorphospora_rubra	0	0	0.01433	0	0	0
k__Bacteria|p__Bacteroidetes|c__Cytophagia|o__Cytophagales|f__Fulvivirgaceae|g__Fulvivirgaceae_unclassified|s__Fulvivirgaceae_bacterium_PWU37	0	0	0.00582	0	0	0
k__Bacteria|p__Proteobacteria|c__Alphaproteobacteria|o__Sphingomonadales|f__Sphingomonadaceae|g__GGB52592|s__GGB52592_SGB73471|t__SGB73471	0	0	5.54581	0	0	0.07433
k__Bacteria|p__Proteobacteria|c__Alphaproteobacteria|o__Hyphomicrobiales|f__Bradyrhizobiaceae|g__Bradyrhizobium|s__Bradyrhizobium_sp_CCGE_LA001|t__SGB11315	0	0	4.1786	0	0	0.15793
k__Bacteria|p__Proteobacteria|c__Alphaproteobacteria|o__Hyphomicrobiales|f__Rhizobiaceae|g__Rhizobium|s__Rhizobium_metallidurans|t__SGB89594	0	0	2.69958	0.04278	0.06118	0.41632
k__Bacteria|p__Proteobacteria|c__Alphaproteobacteria|o__Hyphomicrobiales|f__Methylobacteriaceae|g__Methylobacterium|s__Methylobacterium_oxalidis|t__SGB89781	0	0	2.48462	0	0.00338	0.02795
k__Bacteria|p__Verrucomicrobia|c__Spartobacteria|o__Spartobacteria_unclassified|f__Spartobacteria_unclassified|g__GGB55185|s__GGB55185_SGB76449|t__SGB76449	0	0	1.98438	0	0	0
k__Bacteria|p__Proteobacteria|c__Alphaproteobacteria|o__Hyphomicrobiales|f__Hyphomicrobiales_unclassified|g__Hyphomicrobiales_unclassified|s__Hyphomicrobiales_bacterium|t__SGB24529	0	0	1.8096	0.01631	0.02861	0.28989
k__Bacteria|p__Actinobacteria|c__CFGB52786|o__OFGB52786|f__FGB52786|g__GGB64512|s__GGB64512_SGB87014|t__SGB87014	0	0	1.4279	0	0	0.006
k__Bacteria|p__Actinobacteria|c__Actinomycetia|o__Pseudonocardiales|f__Pseudonocardiaceae|g__Actinomycetospora|s__Actinomycetospora_succinea|t__SGB34736	0	0	0.90037	0	0	0.01873
k__Bacteria|p__Proteobacteria|c__Gammaproteobacteria|o__Xanthomonadales|f__Rhodanobacteraceae|g__Dokdonella|s__Dokdonella_fugitiva|t__SGB88831	0	0	0.77128	0	0.00315	0.01988
k__Bacteria|p__Proteobacteria|c__Alphaproteobacteria|o__Hyphomicrobiales|f__Bradyrhizobiaceae|g__Bradyrhizobium|s__Bradyrhizobium_arachidis|t__SGB11329	0	0	0.71914	0	0	0
k__Bacteria|p__Actinobacteria|c__Actinomycetia|o__Corynebacteriales|f__Mycobacteriaceae|g__Mycolicibacterium|s__Mycolicibacterium_peregrinum|t__SGB15735	0	0	0.70873	0.01926	0.01063	0.04917
k__Bacteria|p__Proteobacteria|c__Betaproteobacteria|o__Burkholderiales|f__Burkholderiales_unclassified|g__Mitsuaria|s__Mitsuaria_sp_BK037|t__SGB12796	0	0	0.65379	0	0	0.03628
k__Bacteria|p__Actinobacteria|c__Actinomycetia|o__Corynebacteriales|f__Nocardiaceae|g__Rhodococcus|s__Rhodococcus_kyotonensis|t__SGB15811	0	0	0.59198	0	0	0.00451
k__Bacteria|p__Actinobacteria|c__Actinomycetia|o__Streptomycetales|f__Streptomycetaceae|g__Streptomyces|s__Streptomyces_chartreusis|t__SGB16281	0	0	0.57622	0.07064	0.12145	0
k__Bacteria|p__Actinobacteria|c__Actinomycetia|o__Micromonosporales|f__Micromonosporaceae|g__Micromonospora|s__Micromonospora_sp_AMSO12t|t__SGB34077	0	0	0.55526	0	0	0
k__Bacteria|p__Actinobacteria|c__Actinomycetia|o__Streptomycetales|f__Streptomycetaceae|g__Streptomyces|s__Streptomyces_caniscabiei|t__SGB16183	0	0	0.54046	0	0	0
k__Bacteria|p__Proteobacteria|c__Alphaproteobacteria|o__Hyphomicrobiales|f__Hyphomicrobiaceae|g__Hyphomicrobium|s__Hyphomicrobium_sp_802|t__SGB10947	0	0	0.499	0	0	0.01155
k__Bacteria|p__Actinobacteria|c__Actinomycetia|o__Corynebacteriales|f__Mycobacteriaceae|g__Mycobacterium|s__Mycobacterium_sp_BK086|t__SGB33826	0	0	0.43206	0	0	0.02851
k__Bacteria|p__Proteobacteria|c__Alphaproteobacteria|o__Hyphomicrobiales|f__Bradyrhizobiaceae|g__Nitrobacter|s__Nitrobacter_vulgaris|t__SGB11273	0	0	0.36433	0	0	0
k__Bacteria|p__Actinobacteria|c__Actinomycetia|o__Corynebacteriales|f__Nocardiaceae|g__Nocardia|s__Nocardia_grenadensis|t__SGB33901	0	0	0.35337	0	0	0
k__Bacteria|p__Actinobacteria|c__Actinomycetia|o__Corynebacteriales|f__Mycobacteriaceae|g__Mycolicibacterium|s__Mycolicibacterium_peregrinum|t__SGB15734	0	0	0.32281	0.05511	0.03212	0.06344
k__Bacteria|p__Bacteroidetes|c__Flavobacteriia|o__Flavobacteriales|f__Flavobacteriaceae|g__Flavobacterium|s__Flavobacterium_lindanitolerans|t__SGB2933	0	0	0.31672	0	0	0
k__Bacteria|p__Proteobacteria|c__Deltaproteobacteria|o__Myxococcales|f__Nannocystaceae|g__Nannocystis|s__Nannocystis_exedens|t__SGB13220	0	0	0.3005	0	0	0
k__Bacteria|p__Proteobacteria|c__Alphaproteobacteria|o__Hyphomicrobiales|f__Hyphomicrobiales_unclassified|g__Hyphomicrobiales_unclassified|s__Hyphomicrobiales_bacterium|t__SGB32106	0	0	0.27852	0.49087	0.39141	0.69172
k__Bacteria|p__Proteobacteria|c__Betaproteobacteria|o__Burkholderiales|f__Burkholderiaceae|g__Cupriavidus|s__Cupriavidus_sp_U2|t__SGB12930	0	0	0.27765	0	0	0.02825
k__Bacteria|p__Actinobacteria|c__Actinomycetia|o__Streptomycetales|f__Streptomycetaceae|g__Streptomyces|s__Streptomyces_zinciresistens|t__SGB16280	0	0	0.24185	0	0	0
k__Archaea|p__Thaumarchaeota|c__Nitrososphaeria|o__Nitrososphaerales|f__Nitrososphaeraceae|g__Candidatus_Nitrosocosmicus|s__Candidatus_Nitrosocosmicus_oleophilus|t__SGB855	0	0	0.20427	0	0	0
k__Bacteria|p__Proteobacteria|c__Deltaproteobacteria|o__Myxococcales|f__Myxococcaceae|g__Pyxidicoccus|s__Pyxidicoccus_trucidator|t__SGB86439	0	0	0.17312	0	0	0
k__Bacteria|p__Proteobacteria|c__Alphaproteobacteria|o__Hyphomicrobiales|f__Methylobacteriaceae|g__Microvirga|s__Microvirga_sp_HBU67558|t__SGB93997	0	0	0.14457	0	0	0
k__Bacteria|p__Bacteroidetes|c__Chitinophagia|o__Chitinophagales|f__Chitinophagaceae|g__Paraflavitalea|s__Paraflavitalea_devenefica|t__SGB78123	0	0	0.13811	0	0	0
k__Bacteria|p__Proteobacteria|c__Alphaproteobacteria|o__Hyphomicrobiales|f__Phyllobacteriaceae|g__Mesorhizobium|s__Mesorhizobium_sp_YM1C_6_2|t__SGB32229	0	0	0.13714	0.34564	0.3004	0.13439
k__Bacteria|p__Actinobacteria|c__Actinomycetia|o__Streptomycetales|f__Streptomycetaceae|g__Streptomyces|s__Streptomyces_albidoflavus|t__SGB16294	0	0	0.11442	0	0	0
k__Bacteria|p__Proteobacteria|c__Betaproteobacteria|o__Betaproteobacteria_unclassified|f__Betaproteobacteria_unclassified|g__Betaproteobacteria_unclassified|s__Betaproteobacteria_bacterium_SCGC_AG_212_J23|t__SGB13172	0	0	0.1138	0	0	0
k__Bacteria|p__Proteobacteria|c__Alphaproteobacteria|o__Hyphomicrobiales|f__Rhizobiaceae|g__Rhizobium|s__Rhizobium_sp_BK399|t__SGB89592	0	0	0.11013	0.02509	0.03776	0.02861
k__Bacteria|p__Actinobacteria|c__Actinomycetia|o__Corynebacteriales|f__Mycobacteriaceae|g__Mycolicibacterium|s__Mycolicibacterium_arabiense|t__SGB86900	0	0	0.10771	0	0	0
k__Bacteria|p__Proteobacteria|c__Betaproteobacteria|o__Burkholderiales|f__Burkholderiales_unclassified|g__Thiomonas|s__Thiomonas_intermedia|t__SGB32524	0	0	0.09449	0	0	0
k__Bacteria|p__Actinobacteria|c__Actinomycetia|o__Micrococcales|f__Dermacoccaceae|g__Rudaeicoccus|s__Rudaeicoccus_suwonensis|t__SGB87603	0	0	0.07916	0	0	0
k__Bacteria|p__Chloroflexi|c__CFGB49770|o__OFGB49770|f__FGB49770|g__GGB66915|s__GGB66915_SGB90577|t__SGB90577	0	0	0.06848	0	0	0
k__Bacteria|p__Proteobacteria|c__Alphaproteobacteria|o__Hyphomicrobiales|f__Boseaceae|g__Bosea|s__Bosea_sp_BK604|t__SGB31919	0	0	0.06434	0	0	0.01179
k__Bacteria|p__Proteobacteria|c__Betaproteobacteria|o__Burkholderiales|f__Oxalobacteraceae|g__Massilia|s__Massilia_oculi|t__SGB22528	0	0	0.06348	0	0	0
k__Bacteria|p__Proteobacteria|c__Betaproteobacteria|o__Nitrosomonadales|f__Nitrosomonadaceae|g__Nitrosospira|s__Nitrosospira_sp_Nsp14|t__SGB13354	0	0	0.04982	0	0	0
k__Bacteria|p__Proteobacteria|c__Gammaproteobacteria|o__Xanthomonadales|f__Xanthomonadaceae|g__GGB52501|s__GGB52501_SGB73371|t__SGB73371	0	0	0.03133	0	0	0
k__Bacteria|p__Actinobacteria|c__Actinomycetia|o__Propionibacteriales|f__Nocardioidaceae|g__Nocardioides|s__Nocardioides_cavernae|t__SGB87669	0	0	0.02853	0.02432	0.01392	0.00679
k__Bacteria|p__Firmicutes|c__Bacilli|o__Bacillales|f__Bacillaceae|g__Alkalihalobacillus|s__Alkalihalobacillus_patagoniensis|t__SGB30017	0	0	0.02441	0	0	0
k__Bacteria|p__Actinobacteria|c__Actinomycetia|o__Micromonosporales|f__Micromonosporaceae|g__Polymorphospora|s__Polymorphospora_rubra|t__SGB93376	0	0	0.01433	0	0	0
k__Bacteria|p__Bacteroidetes|c__Cytophagia|o__Cytophagales|f__Fulvivirgaceae|g__Fulvivirgaceae_unclassified|s__Fulvivirgaceae_bacterium_PWU37|t__SGB91947	0	0	0.00582	0	0	0
k__Bacteria|p__Proteobacteria|c__Gammaproteobacteria|o__Aeromonadales	0	0	0	0.88158	0.84549	0
k__Bacteria|p__Proteobacteria|c__Alphaproteobacteria|o__Caulobacterales	0	0	0	0.22043	0.20705	0.07729
k__Bacteria|p__Proteobacteria|c__Gammaproteobacteria|o__Moraxellales	0	0	0	0.13011	0.10467	0.09852
k__Bacteria|p__Proteobacteria|c__Alphaproteobacteria|o__Rhodobacterales	0	0	0	0.12451	0.13761	0
k__Bacteria|p__Proteobacteria|c__Betaproteobacteria|o__Burkholderiales|f__Alcaligenaceae	0	0	0	8.45294	8.34217	7.98797
k__Bacteria|p__Firmicutes|c__Bacilli|o__Bacillales|f__Paenibacillaceae	0	0	0	1.31841	1.45846	0.04176
k__Bacteria|p__Proteobacteria|c__Gammaproteobacteria|o__Aeromonadales|f__Aeromonadaceae	0	0	0	0.88158	0.84549	0
k__Bacteria|p__Actinobacteria|c__Actinomycetia|o__Micrococcales|f__Cellulomonadaceae	0	0	0	0.68839	0.60143	0.7594
k__Bacteria|p__Bacteroidetes|c__Flavobacteriia|o__Flavobacteriales|f__Crocinitomicaceae	0	0	0	0.57019	0.63334	0
k__Bacteria|p__Actinobacteria|c__Actinomycetia|o__Micrococcales|f__Promicromonosporaceae	0	0	0	0.52453	0.61807	0.43923
k__Bacteria|p__Proteobacteria|c__Alphaproteobacteria|o__Hyphomicrobiales|f__Brucellaceae	0	0	0	0.50627	0.46234	0.23065
k__Bacteria|p__Proteobacteria|c__Alphaproteobacteria|o__Caulobacterales|f__Caulobacteraceae	0	0	0	0.22043	0.20705	0.07729
k__Bacteria|p__Proteobacteria|c__Gammaproteobacteria|o__Moraxellales|f__Moraxellaceae	0	0	0	0.13011	0.10467	0.09852
k__Bacteria|p__Proteobacteria|c__Alphaproteobacteria|o__Rhodobacterales|f__Rhodobacteraceae	0	0	0	0.12451	0.13761	0
k__Bacteria|p__Proteobacteria|c__Alphaproteobacteria|o__Hyphomicrobiales|f__Kaistiaceae	0	0	0	0.06429	0.10294	0.07067
k__Bacteria|p__Proteobacteria|c__Alphaproteobacteria|o__Hyphomicrobiales|f__Chelatococcaceae	0	0	0	0.05686	0.05041	0.69232
k__Bacteria|p__Bacteroidetes|c__Cytophagia|o__Cytophagales|f__Spirosomaceae	0	0	0	0.05051	0.05162	0.10546
k__Bacteria|p__Actinobacteria|c__Actinomycetia|o__Micrococcales|f__Micrococcaceae	0	0	0	0.03648	0.03743	0.05104
k__Bacteria|p__Proteobacteria|c__Alphaproteobacteria|o__Hyphomicrobiales|f__Devosiaceae	0	0	0	0.02907	0.02513	0
k__Bacteria|p__Actinobacteria|c__Thermoleophilia|o__Solirubrobacterales|f__Solirubrobacteraceae	0	0	0	0.01318	0.00886	0
k__Bacteria|p__Proteobacteria|c__Betaproteobacteria|o__Burkholderiales|f__Comamonadaceae|g__Delftia	0	0	0	12.5354	12.3111	2.02645
k__Bacteria|p__Proteobacteria|c__Betaproteobacteria|o__Burkholderiales|f__Alcaligenaceae|g__Achromobacter	0	0	0	8.45294	8.34217	7.98797
k__Bacteria|p__Proteobacteria|c__Betaproteobacteria|o__Burkholderiales|f__Comamonadaceae|g__Comamonas	0	0	0	5.03268	5.52611	10.5351
k__Bacteria|p__Firmicutes|c__Bacilli|o__Bacillales|f__Paenibacillaceae|g__Paenibacillus	0	0	0	1.31841	1.45846	0
k__Bacteria|p__Proteobacteria|c__Gammaproteobacteria|o__Xanthomonadales|f__Xanthomonadaceae|g__Stenotrophomonas	0	0	0	1.31527	1.23011	2.24958
k__Bacteria|p__Proteobacteria|c__Gammaproteobacteria|o__Aeromonadales|f__Aeromonadaceae|g__Aeromonas	0	0	0	0.88158	0.84549	0
k__Bacteria|p__Proteobacteria|c__Gammaproteobacteria|o__Enterobacterales|f__Enterobacteriaceae|g__Citrobacter	0	0	0	0.8157	0.80052	0
k__Bacteria|p__Proteobacteria|c__Alphaproteobacteria|o__Hyphomicrobiales|f__Phyllobacteriaceae|g__Aminobacter	0	0	0	0.67692	0.66989	0.24557
k__Bacteria|p__Proteobacteria|c__Alphaproteobacteria|o__Sphingomonadales|f__Sphingomonadaceae|g__Sphingopyxis	0	0	0	0.57148	0.51847	2.1745
k__Bacteria|p__Bacteroidetes|c__Flavobacteriia|o__Flavobacteriales|f__Crocinitomicaceae|g__Taishania	0	0	0	0.57019	0.63334	0
k__Bacteria|p__Actinobacteria|c__Actinomycetia|o__Micrococcales|f__Promicromonosporaceae|g__Cellulosimicrobium	0	0	0	0.52453	0.61807	0.43923
k__Bacteria|p__Proteobacteria|c__Betaproteobacteria|o__Burkholderiales|f__Comamonadaceae|g__Acidovorax	0	0	0	0.51903	0.61649	0.33005
k__Bacteria|p__Proteobacteria|c__Alphaproteobacteria|o__Hyphomicrobiales|f__Brucellaceae|g__Brucella	0	0	0	0.50627	0.46234	0.23065
k__Bacteria|p__Actinobacteria|c__Actinomycetia|o__Micrococcales|f__Cellulomonadaceae|g__Cellulomonas	0	0	0	0.48398	0.45805	0.6853
k__Bacteria|p__Proteobacteria|c__Betaproteobacteria|o__Burkholderiales|f__Comamonadaceae|g__Hydrogenophaga	0	0	0	0.46093	0.48433	0.93996
k__Bacteria|p__Firmicutes|c__Bacilli|o__Bacillales|f__Bacillaceae|g__Niallia	0	0	0	0.45575	0.46671	0.5406
k__Bacteria|p__Bacteroidetes|c__Chitinophagia|o__Chitinophagales|f__Chitinophagaceae|g__Niabella	0	0	0	0.40007	0.35471	0.97556
k__Bacteria|p__Proteobacteria|c__Gammaproteobacteria|o__Enterobacterales|f__Enterobacteriaceae|g__Leclercia	0	0	0	0.30801	0.44762	2.37017
k__Bacteria|p__Proteobacteria|c__Betaproteobacteria|o__Burkholderiales|f__Comamonadaceae|g__Diaphorobacter	0	0	0	0.26603	0.22897	0
k__Bacteria|p__Actinobacteria|c__Actinomycetia|o__Micrococcales|f__Cellulomonadaceae|g__Oerskovia	0	0	0	0.20441	0.14339	0.0741
k__Bacteria|p__Bacteroidetes|c__Sphingobacteriia|o__Sphingobacteriales|f__Sphingobacteriaceae|g__Pedobacter	0	0	0	0.18602	0.17516	4.69222
k__Bacteria|p__Proteobacteria|c__Alphaproteobacteria|o__Caulobacterales|f__Caulobacteraceae|g__Brevundimonas	0	0	0	0.15066	0.14781	0
k__Bacteria|p__Proteobacteria|c__Gammaproteobacteria|o__Moraxellales|f__Moraxellaceae|g__Acinetobacter	0	0	0	0.13011	0.10467	0.09852
k__Bacteria|p__Proteobacteria|c__Alphaproteobacteria|o__Rhodobacterales|f__Rhodobacteraceae|g__Paracoccus	0	0	0	0.12451	0.13761	0
k__Bacteria|p__Actinobacteria|c__Actinomycetia|o__Propionibacteriales|f__Nocardioidaceae|g__Aeromicrobium	0	0	0	0.08071	0.0885	0.01272
k__Bacteria|p__Proteobacteria|c__Alphaproteobacteria|o__Hyphomicrobiales|f__Phyllobacteriaceae|g__Phyllobacterium	0	0	0	0.07384	0.06926	0.00481
k__Bacteria|p__Proteobacteria|c__Betaproteobacteria|o__Burkholderiales|f__Burkholderiales_unclassified|g__Rhizobacter	0	0	0	0.07282	0.12108	0
k__Bacteria|p__Proteobacteria|c__Alphaproteobacteria|o__Caulobacterales|f__Caulobacteraceae|g__Phenylobacterium	0	0	0	0.06977	0.05924	0.07729
k__Bacteria|p__Proteobacteria|c__Betaproteobacteria|o__Burkholderiales|f__Comamonadaceae|g__Pseudorhodoferax	0	0	0	0.06476	0.08038	0.0095
k__Bacteria|p__Proteobacteria|c__Alphaproteobacteria|o__Hyphomicrobiales|f__Kaistiaceae|g__Kaistia	0	0	0	0.06429	0.10294	0.07067
k__Bacteria|p__Proteobacteria|c__Alphaproteobacteria|o__Hyphomicrobiales|f__Chelatococcaceae|g__Camelimonas	0	0	0	0.05686	0.05041	0.69232
k__Bacteria|p__Bacteroidetes|c__Sphingobacteriia|o__Sphingobacteriales|f__Sphingobacteriaceae|g__Parapedobacter	0	0	0	0.05059	0.04191	0
k__Bacteria|p__Bacteroidetes|c__Cytophagia|o__Cytophagales|f__Spirosomaceae|g__Dyadobacter	0	0	0	0.05051	0.05162	0.10546
k__Bacteria|p__Proteobacteria|c__Gammaproteobacteria|o__Enterobacterales|f__Enterobacteriaceae|g__Lelliottia	0	0	0	0.04038	0.05623	0
k__Bacteria|p__Proteobacteria|c__Alphaproteobacteria|o__Hyphomicrobiales|f__Devosiaceae|g__Devosia	0	0	0	0.02907	0.02513	0
k__Bacteria|p__Actinobacteria|c__Actinomycetia|o__Micrococcales|f__Micrococcaceae|g__Arthrobacter	0	0	0	0.02114	0.0325	0.00665
k__Bacteria|p__Bacteroidetes|c__Sphingobacteriia|o__Sphingobacteriales|f__Sphingobacteriaceae|g__Pelobium	0	0	0	0.01704	0.02901	0.8793
k__Bacteria|p__Actinobacteria|c__Actinomycetia|o__Micrococcales|f__Micrococcaceae|g__Paenarthrobacter	0	0	0	0.01534	0.00493	0.04402
k__Bacteria|p__Actinobacteria|c__Thermoleophilia|o__Solirubrobacterales|f__Solirubrobacteraceae|g__Solirubrobacter	0	0	0	0.01318	0.00886	0
k__Bacteria|p__Bacteroidetes|c__Chitinophagia|o__Chitinophagales|f__Chitinophagaceae|g__Pseudobacter	0	0	0	0.00106	0.00031	0
k__Bacteria|p__Proteobacteria|c__Betaproteobacteria|o__Burkholderiales|f__Comamonadaceae|g__Delftia|s__Delftia_acidovorans	0	0	0	12.5354	12.3111	2.02645
k__Bacteria|p__Proteobacteria|c__Betaproteobacteria|o__Burkholderiales|f__Alcaligenaceae|g__Achromobacter|s__Achromobacter_animicus	0	0	0	6.10508	5.94795	5.62297
k__Bacteria|p__Proteobacteria|c__Gammaproteobacteria|o__Xanthomonadales|f__Xanthomonadaceae|g__Pseudoxanthomonas|s__Pseudoxanthomonas_sp_YR558	0	0	0	5.66006	5.30126	0.70858
k__Bacteria|p__Proteobacteria|c__Gammaproteobacteria|o__Xanthomonadales|f__Xanthomonadaceae|g__Pseudoxanthomonas|s__Pseudoxanthomonas_sp_PXM01	0	0	0	5.19808	5.35577	2.40948
k__Bacteria|p__Proteobacteria|c__Betaproteobacteria|o__Burkholderiales|f__Comamonadaceae|g__Comamonas|s__Comamonas_thiooxydans	0	0	0	4.98834	5.41254	3.22343
k__Bacteria|p__Proteobacteria|c__Gammaproteobacteria|o__Xanthomonadales|f__Xanthomonadaceae|g__Pseudoxanthomonas|s__Pseudoxanthomonas_beigongshangi	0	0	0	2.36757	2.10833	1.26831
k__Bacteria|p__Proteobacteria|c__Betaproteobacteria|o__Burkholderiales|f__Alcaligenaceae|g__Achromobacter|s__Achromobacter_aegrifaciens	0	0	0	1.42274	1.44599	0.30829
k__Bacteria|p__Firmicutes|c__Bacilli|o__Bacillales|f__Paenibacillaceae|g__Paenibacillus|s__Paenibacillus_agaridevorans	0	0	0	1.31269	1.44175	0
k__Bacteria|p__Proteobacteria|c__Gammaproteobacteria|o__Aeromonadales|f__Aeromonadaceae|g__Aeromonas|s__Aeromonas_media	0	0	0	0.87441	0.84335	0
k__Bacteria|p__Proteobacteria|c__Gammaproteobacteria|o__Enterobacterales|f__Enterobacteriaceae|g__Citrobacter|s__Citrobacter_freundii	0	0	0	0.75524	0.76634	0
k__Bacteria|p__Proteobacteria|c__Gammaproteobacteria|o__Xanthomonadales|f__Xanthomonadaceae|g__Stenotrophomonas|s__Stenotrophomonas_cyclobalanopsidis	0	0	0	0.68173	0.5703	0.0159
k__Bacteria|p__Proteobacteria|c__Alphaproteobacteria|o__Hyphomicrobiales|f__Phyllobacteriaceae|g__Aminobacter|s__Aminobacter_aminovorans	0	0	0	0.67498	0.65867	0.24557
k__Bacteria|p__Proteobacteria|c__Betaproteobacteria|o__Burkholderiales|f__Alcaligenaceae|g__Achromobacter|s__Achromobacter_sp_Root565	0	0	0	0.66951	0.65611	1.01103
k__Bacteria|p__Bacteroidetes|c__Flavobacteriia|o__Flavobacteriales|f__Crocinitomicaceae|g__Taishania|s__Taishania_pollutisoli	0	0	0	0.57019	0.63334	0
k__Bacteria|p__Proteobacteria|c__Gammaproteobacteria|o__Xanthomonadales|f__Xanthomonadaceae|g__Stenotrophomonas|s__Stenotrophomonas_maltophilia	0	0	0	0.56912	0.58182	2.22442
k__Bacteria|p__Proteobacteria|c__Gammaproteobacteria|o__Pseudomonadales|f__Pseudomonadaceae|g__Pseudomonas|s__Pseudomonas_entomophila	0	0	0	0.53813	0.53461	0.00371
k__Bacteria|p__Actinobacteria|c__Actinomycetia|o__Micrococcales|f__Promicromonosporaceae|g__Cellulosimicrobium|s__Cellulosimicrobium_cellulans	0	0	0	0.52453	0.61445	0.43807
k__Bacteria|p__Proteobacteria|c__Alphaproteobacteria|o__Hyphomicrobiales|f__Brucellaceae|g__Brucella|s__Brucella_intermedia	0	0	0	0.50627	0.46234	0.13586
k__Bacteria|p__Bacteroidetes|c__Flavobacteriia|o__Flavobacteriales|f__Flavobacteriaceae|g__Flavobacterium|s__Flavobacterium_commune	0	0	0	0.4693	0.64071	0
k__Bacteria|p__Firmicutes|c__Bacilli|o__Bacillales|f__Bacillaceae|g__Niallia|s__Niallia_taxi	0	0	0	0.45575	0.46671	0.5406
k__Bacteria|p__Actinobacteria|c__Actinomycetia|o__Micrococcales|f__Cellulomonadaceae|g__Cellulomonas|s__Cellulomonas_sp_Y8	0	0	0	0.41046	0.41067	0.55226
k__Bacteria|p__Proteobacteria|c__Betaproteobacteria|o__Burkholderiales|f__Comamonadaceae|g__Hydrogenophaga|s__Hydrogenophaga_intermedia	0	0	0	0.40344	0.40551	0.12725
k__Bacteria|p__Bacteroidetes|c__Chitinophagia|o__Chitinophagales|f__Chitinophagaceae|g__Niabella|s__Niabella_yanshanensis	0	0	0	0.40007	0.35471	0.97556
k__Bacteria|p__Proteobacteria|c__Alphaproteobacteria|o__Hyphomicrobiales|f__Rhizobiaceae|g__Ensifer|s__Ensifer_adhaerens	0	0	0	0.38932	0.43927	0.06273
k__Bacteria|p__Proteobacteria|c__Alphaproteobacteria|o__Sphingomonadales|f__Sphingomonadaceae|g__Sphingopyxis|s__Sphingopyxis_sp_C_1	0	0	0	0.38482	0.35133	0.43028
k__Bacteria|p__Proteobacteria|c__Alphaproteobacteria|o__Hyphomicrobiales|f__Rhizobiaceae|g__Agrobacterium|s__Agrobacterium_sp_AGB01	0	0	0	0.38321	0.36072	0
k__Bacteria|p__Firmicutes|c__Bacilli|o__Bacillales|f__Bacillaceae|g__Bacillus|s__Bacillus_sp_AFS073361	0	0	0	0.35232	0.37436	0.48838
k__Bacteria|p__Proteobacteria|c__Gammaproteobacteria|o__Xanthomonadales|f__Xanthomonadaceae|g__Pseudoxanthomonas|s__Pseudoxanthomonas_indica	0	0	0	0.33888	0.31295	0.11249
k__Bacteria|p__Proteobacteria|c__Gammaproteobacteria|o__Enterobacterales|f__Enterobacteriaceae|g__Leclercia|s__Leclercia_adecarboxylata	0	0	0	0.30801	0.44762	2.37017
k__Bacteria|p__Bacteroidetes|c__Sphingobacteriia|o__Sphingobacteriales|f__Sphingobacteriaceae|g__Sphingobacterium|s__Sphingobacterium_daejeonense	0	0	0	0.2944	0.29574	0
k__Bacteria|p__Bacteroidetes|c__Chitinophagia|o__Chitinophagales|f__Chitinophagaceae|g__Chitinophaga|s__Chitinophaga_rhizosphaerae	0	0	0	0.26633	0.24927	0.20124
k__Bacteria|p__Proteobacteria|c__Betaproteobacteria|o__Burkholderiales|f__Comamonadaceae|g__Diaphorobacter|s__Diaphorobacter_ruginosibacter	0	0	0	0.26603	0.22897	0
k__Bacteria|p__Proteobacteria|c__Betaproteobacteria|o__Burkholderiales|f__Burkholderiaceae|g__Cupriavidus|s__Cupriavidus_necator	0	0	0	0.25153	0.25106	0
k__Bacteria|p__Proteobacteria|c__Betaproteobacteria|o__Burkholderiales|f__Alcaligenaceae|g__Achromobacter|s__Achromobacter_marplatensis	0	0	0	0.23964	0.24233	0
k__Bacteria|p__Proteobacteria|c__Betaproteobacteria|o__Burkholderiales|f__Comamonadaceae|g__Acidovorax|s__Acidovorax_delafieldii	0	0	0	0.23363	0.341	0
k__Bacteria|p__Proteobacteria|c__Betaproteobacteria|o__Burkholderiales|f__Comamonadaceae|g__Acidovorax|s__Acidovorax_soli	0	0	0	0.20363	0.26775	0.02298
k__Bacteria|p__Proteobacteria|c__Betaproteobacteria|o__Burkholderiales|f__Oxalobacteraceae|g__Massilia|s__Massilia_sp_NEAU_DD11	0	0	0	0.19986	0.26757	0.05383
k__Bacteria|p__Proteobacteria|c__Alphaproteobacteria|o__Hyphomicrobiales|f__Boseaceae|g__Bosea|s__Bosea_sp_WAO	0	0	0	0.17782	0.149	0.12968
k__Bacteria|p__Proteobacteria|c__Alphaproteobacteria|o__Hyphomicrobiales|f__Rhizobiaceae|g__Rhizobium|s__Rhizobium_azooxidifex	0	0	0	0.1738	0.2214	0.02751
k__Bacteria|p__Bacteroidetes|c__Sphingobacteriia|o__Sphingobacteriales|f__Sphingobacteriaceae|g__Sphingobacterium|s__Sphingobacterium_endophyticum	0	0	0	0.14004	0.13418	0.00135
k__Bacteria|p__Actinobacteria|c__Actinomycetia|o__Micrococcales|f__Cellulomonadaceae|g__Oerskovia|s__Oerskovia_enterophila	0	0	0	0.13867	0.09582	0.0741
k__Bacteria|p__Proteobacteria|c__Alphaproteobacteria|o__Rhodobacterales|f__Rhodobacteraceae|g__Paracoccus|s__Paracoccus_litorisediminis	0	0	0	0.12451	0.13653	0
k__Bacteria|p__Bacteroidetes|c__Sphingobacteriia|o__Sphingobacteriales|f__Sphingobacteriaceae|g__Sphingobacterium|s__Sphingobacterium_sp_xlx_130	0	0	0	0.12227	0.09633	0
k__Bacteria|p__Proteobacteria|c__Gammaproteobacteria|o__Pseudomonadales|f__Pseudomonadaceae|g__Pseudomonas|s__Pseudomonas_sp_JM0905a	0	0	0	0.12103	0.09901	0.22211
k__Bacteria|p__Bacteroidetes|c__Flavobacteriia|o__Flavobacteriales|f__Flavobacteriaceae|g__Flavobacterium|s__Flavobacterium_supellecticarium	0	0	0	0.11748	0.10606	0.00618
k__Bacteria|p__Proteobacteria|c__Alphaproteobacteria|o__Sphingomonadales|f__Sphingomonadaceae|g__Sphingopyxis|s__Sphingopyxis_sp_OAS728	0	0	0	0.11397	0.11405	0.18082
k__Bacteria|p__Proteobacteria|c__Gammaproteobacteria|o__Moraxellales|f__Moraxellaceae|g__Acinetobacter|s__Acinetobacter_junii	0	0	0	0.1116	0.08708	0
k__Bacteria|p__Firmicutes|c__Bacilli|o__Bacillales|f__Bacillaceae|g__Bacillus|s__Bacillus_sp_X1_2014	0	0	0	0.10697	0.09486	0.20888
k__Bacteria|p__Proteobacteria|c__Gammaproteobacteria|o__Pseudomonadales|f__Pseudomonadaceae|g__Pseudomonas|s__Pseudomonas_resinovorans	0	0	0	0.1055	0.1256	0.02475
k__Bacteria|p__Proteobacteria|c__Alphaproteobacteria|o__Hyphomicrobiales|f__Boseaceae|g__Bosea|s__Bosea_sp_AS_1	0	0	0	0.09775	0.06264	0.01651
k__Bacteria|p__Proteobacteria|c__Gammaproteobacteria|o__Pseudomonadales|f__Pseudomonadaceae|g__Pseudomonas|s__Pseudomonas_sp_30_B	0	0	0	0.09737	0.08104	0.10646
k__Bacteria|p__Actinobacteria|c__Actinomycetia|o__Micrococcales|f__Microbacteriaceae|g__Microbacterium|s__Microbacterium_oleivorans	0	0	0	0.08903	0.06297	0
k__Bacteria|p__Proteobacteria|c__Betaproteobacteria|o__Burkholderiales|f__Comamonadaceae|g__Acidovorax|s__Acidovorax_kalamii	0	0	0	0.08178	0.00773	0
k__Bacteria|p__Actinobacteria|c__Actinomycetia|o__Propionibacteriales|f__Nocardioidaceae|g__Aeromicrobium|s__Aeromicrobium_tamlense	0	0	0	0.08071	0.0885	0.01272
k__Bacteria|p__Proteobacteria|c__Gammaproteobacteria|o__Xanthomonadales|f__Xanthomonadaceae|g__Pseudoxanthomonas|s__Pseudoxanthomonas_japonensis	0	0	0	0.07512	0.08149	0.07364
k__Bacteria|p__Proteobacteria|c__Alphaproteobacteria|o__Hyphomicrobiales|f__Phyllobacteriaceae|g__Phyllobacterium|s__Phyllobacterium_pellucidum	0	0	0	0.07384	0.06926	0.00481
k__Bacteria|p__Actinobacteria|c__Actinomycetia|o__Micrococcales|f__Cellulomonadaceae|g__Cellulomonas|s__Cellulomonas_hominis	0	0	0	0.07352	0.04738	0.08787
k__Bacteria|p__Proteobacteria|c__Alphaproteobacteria|o__Caulobacterales|f__Caulobacteraceae|g__Brevundimonas|s__Brevundimonas_terrae	0	0	0	0.07327	0.06875	0
k__Bacteria|p__Proteobacteria|c__Betaproteobacteria|o__Burkholderiales|f__Burkholderiales_unclassified|g__Rhizobacter|s__Rhizobacter_gummiphilus	0	0	0	0.07282	0.12108	0
k__Bacteria|p__Proteobacteria|c__Alphaproteobacteria|o__Sphingomonadales|f__Sphingomonadaceae|g__Sphingopyxis|s__Sphingopyxis_witflariensis	0	0	0	0.07078	0.0531	0
k__Bacteria|p__Bacteroidetes|c__Sphingobacteriia|o__Sphingobacteriales|f__Sphingobacteriaceae|g__Pedobacter|s__Pedobacter_africanus	0	0	0	0.06565	0.07113	0.10188
k__Bacteria|p__Proteobacteria|c__Betaproteobacteria|o__Burkholderiales|f__Comamonadaceae|g__Pseudorhodoferax|s__Pseudorhodoferax_SGB108218	0	0	0	0.06476	0.08038	0.0095
k__Bacteria|p__Proteobacteria|c__Gammaproteobacteria|o__Xanthomonadales|f__Xanthomonadaceae|g__Stenotrophomonas|s__Stenotrophomonas_sp_BIIR7	0	0	0	0.06442	0.07799	0
k__Bacteria|p__Proteobacteria|c__Alphaproteobacteria|o__Hyphomicrobiales|f__Kaistiaceae|g__Kaistia|s__Kaistia_adipata	0	0	0	0.06429	0.10294	0.07067
k__Bacteria|p__Proteobacteria|c__Gammaproteobacteria|o__Enterobacterales|f__Enterobacteriaceae|g__Citrobacter|s__Citrobacter_sp_RHBSTW_00671	0	0	0	0.06046	0.03418	0
k__Bacteria|p__Proteobacteria|c__Gammaproteobacteria|o__Pseudomonadales|f__Pseudomonadaceae|g__Pseudomonas|s__Pseudomonas_nicosulfuronedens	0	0	0	0.05689	0.04963	3.94296
k__Bacteria|p__Proteobacteria|c__Alphaproteobacteria|o__Hyphomicrobiales|f__Chelatococcaceae|g__Camelimonas|s__Camelimonas_fluminis	0	0	0	0.05686	0.05041	0.69232
k__Bacteria|p__Proteobacteria|c__Betaproteobacteria|o__Burkholderiales|f__Comamonadaceae|g__Hydrogenophaga|s__Hydrogenophaga_sp_2FB	0	0	0	0.05363	0.06276	0.00591
k__Bacteria|p__Bacteroidetes|c__Sphingobacteriia|o__Sphingobacteriales|f__Sphingobacteriaceae|g__Parapedobacter|s__Parapedobacter_pyrenivorans	0	0	0	0.05059	0.04191	0
k__Bacteria|p__Bacteroidetes|c__Sphingobacteriia|o__Sphingobacteriales|f__Sphingobacteriaceae|g__Pedobacter|s__Pedobacter_ginsengisoli	0	0	0	0.05019	0.06148	0.00762
k__Bacteria|p__Actinobacteria|c__Actinomycetia|o__Micrococcales|f__Cellulomonadaceae|g__Oerskovia|s__Oerskovia_paurometabola	0	0	0	0.04824	0.01816	0
k__Bacteria|p__Proteobacteria|c__Alphaproteobacteria|o__Caulobacterales|f__Caulobacteraceae|g__Phenylobacterium|s__Phenylobacterium_sp_Root1277	0	0	0	0.04764	0.0305	0.04079
k__Bacteria|p__Proteobacteria|c__Alphaproteobacteria|o__Caulobacterales|f__Caulobacteraceae|g__Brevundimonas|s__Brevundimonas_pondensis	0	0	0	0.04586	0.04578	0
k__Bacteria|p__Proteobacteria|c__Gammaproteobacteria|o__Xanthomonadales|f__Xanthomonadaceae|g__Pseudoxanthomonas|s__Pseudoxanthomonas_mexicana	0	0	0	0.04382	0.01657	0.12789
k__Bacteria|p__Proteobacteria|c__Gammaproteobacteria|o__Enterobacterales|f__Enterobacteriaceae|g__Lelliottia|s__Lelliottia_amnigena	0	0	0	0.04038	0.05623	0
k__Bacteria|p__Proteobacteria|c__Alphaproteobacteria|o__Hyphomicrobiales|f__Rhizobiaceae|g__Rhizobium|s__Rhizobium_rhizolycopersici	0	0	0	0.03795	0.0453	0.05633
k__Bacteria|p__Bacteroidetes|c__Sphingobacteriia|o__Sphingobacteriales|f__Sphingobacteriaceae|g__Pedobacter|s__Pedobacter_soli	0	0	0	0.03698	0.00985	0
k__Bacteria|p__Bacteroidetes|c__Sphingobacteriia|o__Sphingobacteriales|f__Sphingobacteriaceae|g__Pedobacter|s__Pedobacter_chitinilyticus	0	0	0	0.03321	0.0327	0
k__Bacteria|p__Proteobacteria|c__Alphaproteobacteria|o__Caulobacterales|f__Caulobacteraceae|g__Brevundimonas|s__Brevundimonas_bullata	0	0	0	0.03154	0.02066	0
k__Bacteria|p__Proteobacteria|c__Alphaproteobacteria|o__Hyphomicrobiales|f__Rhizobiaceae|g__Rhizobium|s__Rhizobium_subbaraonis	0	0	0	0.02741	0.03184	0.02966
k__Bacteria|p__Bacteroidetes|c__Cytophagia|o__Cytophagales|f__Spirosomaceae|g__Dyadobacter|s__Dyadobacter_fermentans	0	0	0	0.02633	0.02125	0.10546
k__Bacteria|p__Proteobacteria|c__Gammaproteobacteria|o__Xanthomonadales|f__Xanthomonadaceae|g__Pseudoxanthomonas|s__Pseudoxanthomonas_sp_PXM02	0	0	0	0.02577	0.03623	0.11195
k__Bacteria|p__Bacteroidetes|c__Cytophagia|o__Cytophagales|f__Spirosomaceae|g__Dyadobacter|s__Dyadobacter_jiangsuensis	0	0	0	0.02418	0.03037	0
k__Bacteria|p__Proteobacteria|c__Betaproteobacteria|o__Burkholderiales|f__Comamonadaceae|g__Comamonas|s__Comamonas_terrigena	0	0	0	0.02222	0.00824	7.12686
k__Bacteria|p__Proteobacteria|c__Alphaproteobacteria|o__Caulobacterales|f__Caulobacteraceae|g__Phenylobacterium|s__Phenylobacterium_haematophilum	0	0	0	0.02213	0.02874	0.0365
k__Bacteria|p__Actinobacteria|c__Actinomycetia|o__Micrococcales|f__Micrococcaceae|g__Arthrobacter|s__Arthrobacter_sp_CAU_1506	0	0	0	0.02114	0.0325	0.00665
k__Bacteria|p__Proteobacteria|c__Alphaproteobacteria|o__Hyphomicrobiales|f__Phyllobacteriaceae|g__Mesorhizobium|s__Mesorhizobium_sp_L_8_10	0	0	0	0.01988	0.02488	0.00196
k__Bacteria|p__Proteobacteria|c__Gammaproteobacteria|o__Moraxellales|f__Moraxellaceae|g__Acinetobacter|s__Acinetobacter_sp_ANC_4173	0	0	0	0.01851	0.01758	0
k__Bacteria|p__Actinobacteria|c__Actinomycetia|o__Micrococcales|f__Cellulomonadaceae|g__Oerskovia|s__Oerskovia_turbata	0	0	0	0.0175	0.02941	0
k__Bacteria|p__Proteobacteria|c__Gammaproteobacteria|o__Xanthomonadales|f__Xanthomonadaceae|g__Pseudoxanthomonas|s__Pseudoxanthomonas_kaohsiungensis	0	0	0	0.01743	0.04924	0.16291
k__Bacteria|p__Bacteroidetes|c__Sphingobacteriia|o__Sphingobacteriales|f__Sphingobacteriaceae|g__Pelobium|s__Pelobium_manganitolerans	0	0	0	0.01704	0.02901	0.8793
k__Bacteria|p__Proteobacteria|c__Betaproteobacteria|o__Burkholderiales|f__Comamonadaceae|g__Comamonas|s__Comamonas_testosteroni	0	0	0	0.01683	0.09467	0.09739
k__Bacteria|p__Bacteroidetes|c__Flavobacteriia|o__Flavobacteriales|f__Weeksellaceae|g__Chryseobacterium|s__Chryseobacterium_formosense	0	0	0	0.01579	0.02953	0
k__Bacteria|p__Actinobacteria|c__Actinomycetia|o__Micrococcales|f__Micrococcaceae|g__Paenarthrobacter|s__Paenarthrobacter_ureafaciens	0	0	0	0.01534	0.00493	0.04402
k__Bacteria|p__Proteobacteria|c__Alphaproteobacteria|o__Hyphomicrobiales|f__Rhizobiaceae|g__Rhizobium|s__Rhizobium_wenxiniae	0	0	0	0.01433	0.00322	0
k__Bacteria|p__Proteobacteria|c__Alphaproteobacteria|o__Hyphomicrobiales|f__Devosiaceae|g__Devosia|s__Devosia_insulae	0	0	0	0.01397	0.00863	0
k__Bacteria|p__Actinobacteria|c__Thermoleophilia|o__Solirubrobacterales|f__Solirubrobacteraceae|g__Solirubrobacter|s__Solirubrobacter_soli	0	0	0	0.01318	0.00886	0
k__Bacteria|p__Proteobacteria|c__Betaproteobacteria|o__Burkholderiales|f__Alcaligenaceae|g__Achromobacter|s__Achromobacter_mucicolens	0	0	0	0.01251	0.02498	0.68549
k__Bacteria|p__Proteobacteria|c__Alphaproteobacteria|o__Hyphomicrobiales|f__Phyllobacteriaceae|g__Mesorhizobium|s__Mesorhizobium_sp_Root552	0	0	0	0.01246	0.01952	0
k__Bacteria|p__Proteobacteria|c__Alphaproteobacteria|o__Hyphomicrobiales|f__Devosiaceae|g__Devosia|s__Devosia_sp_Root105	0	0	0	0.01202	0.0143	0
k__Bacteria|p__Proteobacteria|c__Alphaproteobacteria|o__Hyphomicrobiales|f__Rhizobiaceae|g__Ensifer|s__Ensifer_sesbaniae	0	0	0	0.0112	0.02079	0
k__Bacteria|p__Bacteroidetes|c__Sphingobacteriia|o__Sphingobacteriales|f__Sphingobacteriaceae|g__Sphingobacterium|s__Sphingobacterium_nematocida	0	0	0	0.01032	0.01675	0
k__Bacteria|p__Proteobacteria|c__Betaproteobacteria|o__Burkholderiales|f__Comamonadaceae|g__Variovorax|s__Variovorax_soli	0	0	0	0.00989	0.00756	0
k__Bacteria|p__Proteobacteria|c__Gammaproteobacteria|o__Pseudomonadales|f__Pseudomonadaceae|g__Pseudomonas|s__Pseudomonas_guariconensis	0	0	0	0.009	0.01001	0.07428
k__Bacteria|p__Actinobacteria|c__Actinomycetia|o__Propionibacteriales|f__Nocardioidaceae|g__Nocardioides|s__Nocardioides_guangzhouensis	0	0	0	0.00859	0.00294	0
k__Bacteria|p__Actinobacteria|c__Actinomycetia|o__Micrococcales|f__Microbacteriaceae|g__Microbacterium|s__Microbacterium_sp_GCS4	0	0	0	0.0084	0.01101	0
k__Bacteria|p__Proteobacteria|c__Gammaproteobacteria|o__Aeromonadales|f__Aeromonadaceae|g__Aeromonas|s__Aeromonas_lusitana	0	0	0	0.00717	0.00213	0
k__Bacteria|p__Firmicutes|c__Bacilli|o__Bacillales|f__Paenibacillaceae|g__Paenibacillus|s__Paenibacillus_contaminans	0	0	0	0.00572	0.01671	0
k__Bacteria|p__Proteobacteria|c__Gammaproteobacteria|o__Pseudomonadales|f__Pseudomonadaceae|g__Pseudomonas|s__Pseudomonas_sp_PDM16	0	0	0	0.00532	0.0079	0.05124
k__Bacteria|p__Proteobacteria|c__Betaproteobacteria|o__Burkholderiales|f__Comamonadaceae|g__Comamonas|s__Comamonas_odontotermitis	0	0	0	0.00528	0.01066	0
k__Bacteria|p__Proteobacteria|c__Betaproteobacteria|o__Burkholderiales|f__Comamonadaceae|g__Variovorax|s__Variovorax_sp_OV329	0	0	0	0.00504	0.00251	0.03019
k__Bacteria|p__Proteobacteria|c__Gammaproteobacteria|o__Xanthomonadales|f__Xanthomonadaceae|g__Pseudoxanthomonas|s__Pseudoxanthomonas_helianthi	0	0	0	0.00437	0.00991	0
k__Bacteria|p__Proteobacteria|c__Betaproteobacteria|o__Burkholderiales|f__Comamonadaceae|g__Hydrogenophaga|s__Hydrogenophaga_borbori	0	0	0	0.00386	0.01607	0.8068
k__Bacteria|p__Proteobacteria|c__Betaproteobacteria|o__Burkholderiales|f__Comamonadaceae|g__Variovorax|s__Variovorax_sp_YR216	0	0	0	0.00358	0.00724	0.0033
k__Bacteria|p__Proteobacteria|c__Betaproteobacteria|o__Burkholderiales|f__Alcaligenaceae|g__Achromobacter|s__Achromobacter_arsenitoxydans	0	0	0	0.00346	0	0.00237
k__Bacteria|p__Proteobacteria|c__Alphaproteobacteria|o__Hyphomicrobiales|f__Devosiaceae|g__Devosia|s__Devosia_riboflavina	0	0	0	0.00308	0.0022	0
k__Bacteria|p__Proteobacteria|c__Gammaproteobacteria|o__Xanthomonadales|f__Xanthomonadaceae|g__Pseudoxanthomonas|s__Pseudoxanthomonas_sp_Root630	0	0	0	0.00302	0.00536	0.00054
k__Bacteria|p__Bacteroidetes|c__Flavobacteriia|o__Flavobacteriales|f__Flavobacteriaceae|g__Flavobacterium|s__Flavobacterium_akiainvivens	0	0	0	0.00241	0.00216	0.15584
k__Bacteria|p__Proteobacteria|c__Alphaproteobacteria|o__Hyphomicrobiales|f__Phyllobacteriaceae|g__Aminobacter|s__Aminobacter_aganoensis	0	0	0	0.00195	0.01121	0
k__Bacteria|p__Proteobacteria|c__Alphaproteobacteria|o__Hyphomicrobiales|f__Boseaceae|g__Bosea|s__Bosea_sp_F3_2	0	0	0	0.00193	0.00058	0
k__Bacteria|p__Proteobacteria|c__Alphaproteobacteria|o__Sphingomonadales|f__Sphingomonadaceae|g__Sphingopyxis|s__Sphingopyxis_sp_LC81	0	0	0	0.00191	0	0
k__Bacteria|p__Actinobacteria|c__Actinomycetia|o__Micrococcales|f__Microbacteriaceae|g__Microbacterium|s__Microbacterium_keratanolyticum	0	0	0	0.0018	0	0
k__Bacteria|p__Bacteroidetes|c__Flavobacteriia|o__Flavobacteriales|f__Flavobacteriaceae|g__Flavobacterium|s__Flavobacterium_microcysteis	0	0	0	0.00154	0.01853	0
k__Bacteria|p__Bacteroidetes|c__Chitinophagia|o__Chitinophagales|f__Chitinophagaceae|g__Pseudobacter|s__Pseudobacter_ginsenosidimutans	0	0	0	0.00106	0.00031	0
k__Bacteria|p__Proteobacteria|c__Betaproteobacteria|o__Burkholderiales|f__Comamonadaceae|g__Delftia|s__Delftia_acidovorans|t__SGB12680	0	0	0	12.5354	12.3111	2.02645
k__Bacteria|p__Proteobacteria|c__Betaproteobacteria|o__Burkholderiales|f__Alcaligenaceae|g__Achromobacter|s__Achromobacter_animicus|t__SGB38575	0	0	0	6.10508	5.94795	5.62297
k__Bacteria|p__Proteobacteria|c__Gammaproteobacteria|o__Xanthomonadales|f__Xanthomonadaceae|g__Pseudoxanthomonas|s__Pseudoxanthomonas_sp_YR558|t__SGB12414	0	0	0	5.66006	5.30126	0.70858
k__Bacteria|p__Proteobacteria|c__Gammaproteobacteria|o__Xanthomonadales|f__Xanthomonadaceae|g__Pseudoxanthomonas|s__Pseudoxanthomonas_sp_PXM01|t__SGB88903	0	0	0	5.19808	5.35577	2.40948
k__Bacteria|p__Proteobacteria|c__Betaproteobacteria|o__Burkholderiales|f__Comamonadaceae|g__Comamonas|s__Comamonas_thiooxydans|t__SGB12682	0	0	0	4.98834	5.41254	3.22343
k__Bacteria|p__Proteobacteria|c__Alphaproteobacteria|o__Hyphomicrobiales|f__Hyphomicrobiales_unclassified|g__Hyphomicrobiales_unclassified|s__Hyphomicrobiales_bacterium|t__SGB11003	0	0	0	2.50387	2.34923	0.05808
k__Bacteria|p__Proteobacteria|c__Gammaproteobacteria|o__Xanthomonadales|f__Xanthomonadaceae|g__Pseudoxanthomonas|s__Pseudoxanthomonas_beigongshangi|t__SGB88905	0	0	0	2.36757	2.10833	1.26831
k__Bacteria|p__Proteobacteria|c__Betaproteobacteria|o__Burkholderiales|f__Alcaligenaceae|g__Achromobacter|s__Achromobacter_aegrifaciens|t__SGB13136	0	0	0	1.42274	1.44599	0.30829
k__Bacteria|p__Firmicutes|c__Bacilli|o__Bacillales|f__Paenibacillaceae|g__Paenibacillus|s__Paenibacillus_agaridevorans|t__SGB7370	0	0	0	1.31269	1.44175	0
k__Bacteria|p__Proteobacteria|c__Gammaproteobacteria|o__Aeromonadales|f__Aeromonadaceae|g__Aeromonas|s__Aeromonas_media|t__SGB9956	0	0	0	0.87441	0.84335	0
k__Bacteria|p__Proteobacteria|c__Gammaproteobacteria|o__Enterobacterales|f__Enterobacteriaceae|g__Citrobacter|s__Citrobacter_freundii|t__SGB10083	0	0	0	0.75524	0.76634	0
k__Bacteria|p__Proteobacteria|c__Gammaproteobacteria|o__Xanthomonadales|f__Xanthomonadaceae|g__Stenotrophomonas|s__Stenotrophomonas_cyclobalanopsidis|t__SGB22682	0	0	0	0.68173	0.5703	0.0159
k__Bacteria|p__Proteobacteria|c__Alphaproteobacteria|o__Hyphomicrobiales|f__Phyllobacteriaceae|g__Aminobacter|s__Aminobacter_aminovorans|t__SGB11029	0	0	0	0.67082	0.65867	0.24557
k__Bacteria|p__Proteobacteria|c__Betaproteobacteria|o__Burkholderiales|f__Alcaligenaceae|g__Achromobacter|s__Achromobacter_sp_Root565|t__SGB13147	0	0	0	0.66951	0.65611	1.01103
k__Bacteria|p__Bacteroidetes|c__Flavobacteriia|o__Flavobacteriales|f__Crocinitomicaceae|g__Taishania|s__Taishania_pollutisoli|t__SGB79273	0	0	0	0.57019	0.63334	0
k__Bacteria|p__Proteobacteria|c__Gammaproteobacteria|o__Pseudomonadales|f__Pseudomonadaceae|g__Pseudomonas|s__Pseudomonas_entomophila|t__SGB33091	0	0	0	0.53813	0.53461	0.00304
k__Bacteria|p__Proteobacteria|c__Alphaproteobacteria|o__Hyphomicrobiales|f__Brucellaceae|g__Brucella|s__Brucella_intermedia|t__SGB11010	0	0	0	0.50627	0.46234	0.13586
k__Bacteria|p__Bacteroidetes|c__Flavobacteriia|o__Flavobacteriales|f__Flavobacteriaceae|g__Flavobacterium|s__Flavobacterium_commune|t__SGB3014	0	0	0	0.4693	0.64071	0
k__Bacteria|p__Firmicutes|c__Bacilli|o__Bacillales|f__Bacillaceae|g__Niallia|s__Niallia_taxi|t__SGB30277	0	0	0	0.45575	0.46671	0.5406
k__Bacteria|p__Actinobacteria|c__Actinomycetia|o__Micrococcales|f__Cellulomonadaceae|g__Cellulomonas|s__Cellulomonas_sp_Y8|t__SGB87532	0	0	0	0.41046	0.41067	0.55226
k__Bacteria|p__Proteobacteria|c__Betaproteobacteria|o__Burkholderiales|f__Comamonadaceae|g__Hydrogenophaga|s__Hydrogenophaga_intermedia|t__SGB12733	0	0	0	0.40344	0.40551	0.12725
k__Bacteria|p__Bacteroidetes|c__Chitinophagia|o__Chitinophagales|f__Chitinophagaceae|g__Niabella|s__Niabella_yanshanensis|t__SGB27677	0	0	0	0.40007	0.35471	0.97556
k__Bacteria|p__Proteobacteria|c__Alphaproteobacteria|o__Hyphomicrobiales|f__Rhizobiaceae|g__Ensifer|s__Ensifer_adhaerens|t__SGB89620	0	0	0	0.38932	0.43927	0.06273
k__Bacteria|p__Proteobacteria|c__Alphaproteobacteria|o__Sphingomonadales|f__Sphingomonadaceae|g__Sphingopyxis|s__Sphingopyxis_sp_C_1|t__SGB11576	0	0	0	0.38482	0.35133	0.43028
k__Bacteria|p__Proteobacteria|c__Alphaproteobacteria|o__Hyphomicrobiales|f__Rhizobiaceae|g__Agrobacterium|s__Agrobacterium_sp_AGB01|t__SGB89571	0	0	0	0.38321	0.36072	0
k__Bacteria|p__Firmicutes|c__Bacilli|o__Bacillales|f__Bacillaceae|g__Bacillus|s__Bacillus_sp_AFS073361|t__SGB7582	0	0	0	0.35232	0.37436	0.48838
k__Bacteria|p__Proteobacteria|c__Gammaproteobacteria|o__Xanthomonadales|f__Xanthomonadaceae|g__Stenotrophomonas|s__Stenotrophomonas_maltophilia|t__SGB12450	0	0	0	0.34771	0.37081	0
k__Bacteria|p__Proteobacteria|c__Gammaproteobacteria|o__Xanthomonadales|f__Xanthomonadaceae|g__Pseudoxanthomonas|s__Pseudoxanthomonas_indica|t__SGB12418	0	0	0	0.33888	0.31295	0.11249
k__Bacteria|p__Proteobacteria|c__Gammaproteobacteria|o__Enterobacterales|f__Enterobacteriaceae|g__Leclercia|s__Leclercia_adecarboxylata|t__SGB10147	0	0	0	0.30801	0.44762	2.37017
k__Bacteria|p__Bacteroidetes|c__Sphingobacteriia|o__Sphingobacteriales|f__Sphingobacteriaceae|g__Sphingobacterium|s__Sphingobacterium_daejeonense|t__SGB28244	0	0	0	0.2944	0.29574	0
k__Bacteria|p__Actinobacteria|c__Actinomycetia|o__Micrococcales|f__Promicromonosporaceae|g__Cellulosimicrobium|s__Cellulosimicrobium_cellulans|t__SGB16054	0	0	0	0.2903	0.32329	0.12865
k__Bacteria|p__Bacteroidetes|c__Chitinophagia|o__Chitinophagales|f__Chitinophagaceae|g__Chitinophaga|s__Chitinophaga_rhizosphaerae|t__SGB28397	0	0	0	0.26633	0.24927	0.20124
k__Bacteria|p__Proteobacteria|c__Betaproteobacteria|o__Burkholderiales|f__Comamonadaceae|g__Diaphorobacter|s__Diaphorobacter_ruginosibacter|t__SGB88320	0	0	0	0.26603	0.22897	0
k__Bacteria|p__Proteobacteria|c__Betaproteobacteria|o__Burkholderiales|f__Burkholderiaceae|g__Cupriavidus|s__Cupriavidus_necator|t__SGB12942	0	0	0	0.25153	0.25106	0
k__Bacteria|p__Proteobacteria|c__Betaproteobacteria|o__Burkholderiales|f__Alcaligenaceae|g__Achromobacter|s__Achromobacter_marplatensis|t__SGB13154	0	0	0	0.23964	0.24233	0
k__Bacteria|p__Proteobacteria|c__Betaproteobacteria|o__Burkholderiales|f__Comamonadaceae|g__Acidovorax|s__Acidovorax_delafieldii|t__SGB12700	0	0	0	0.23363	0.341	0
k__Bacteria|p__Proteobacteria|c__Betaproteobacteria|o__Burkholderiales|f__Comamonadaceae|g__Acidovorax|s__Acidovorax_soli|t__SGB88386	0	0	0	0.20363	0.26775	0.02298
k__Bacteria|p__Proteobacteria|c__Betaproteobacteria|o__Burkholderiales|f__Oxalobacteraceae|g__Massilia|s__Massilia_sp_NEAU_DD11|t__SGB12825	0	0	0	0.19986	0.26757	0.05383
k__Bacteria|p__Proteobacteria|c__Gammaproteobacteria|o__Xanthomonadales|f__Xanthomonadaceae|g__Stenotrophomonas|s__Stenotrophomonas_maltophilia|t__SGB12460	0	0	0	0.19489	0.13697	0
k__Bacteria|p__Actinobacteria|c__Actinomycetia|o__Micrococcales|f__Promicromonosporaceae|g__Cellulosimicrobium|s__Cellulosimicrobium_cellulans|t__SGB16055	0	0	0	0.19231	0.20656	0.26546
k__Bacteria|p__Proteobacteria|c__Alphaproteobacteria|o__Hyphomicrobiales|f__Boseaceae|g__Bosea|s__Bosea_sp_WAO|t__SGB11414	0	0	0	0.17782	0.149	0.12968
k__Bacteria|p__Proteobacteria|c__Alphaproteobacteria|o__Hyphomicrobiales|f__Rhizobiaceae|g__Rhizobium|s__Rhizobium_azooxidifex|t__SGB89612	0	0	0	0.1738	0.2214	0.02751
k__Bacteria|p__Proteobacteria|c__Alphaproteobacteria|o__Hyphomicrobiales|f__Rhizobiaceae|g__Agrobacterium|s__Agrobacterium_tumefaciens|t__SGB11091	0	0	0	0.15641	0.17923	0.07364
k__Bacteria|p__Bacteroidetes|c__Sphingobacteriia|o__Sphingobacteriales|f__Sphingobacteriaceae|g__Sphingobacterium|s__Sphingobacterium_endophyticum|t__SGB78599	0	0	0	0.14004	0.13418	0.00135
k__Bacteria|p__Actinobacteria|c__Actinomycetia|o__Micrococcales|f__Cellulomonadaceae|g__Oerskovia|s__Oerskovia_enterophila|t__SGB16052	0	0	0	0.13867	0.09582	0.0741
k__Bacteria|p__Proteobacteria|c__Alphaproteobacteria|o__Rhodobacterales|f__Rhodobacteraceae|g__Paracoccus|s__Paracoccus_litorisediminis|t__SGB90449	0	0	0	0.12451	0.13653	0
k__Bacteria|p__Bacteroidetes|c__Sphingobacteriia|o__Sphingobacteriales|f__Sphingobacteriaceae|g__Sphingobacterium|s__Sphingobacterium_sp_xlx_130|t__SGB78602	0	0	0	0.12227	0.09633	0
k__Bacteria|p__Proteobacteria|c__Gammaproteobacteria|o__Pseudomonadales|f__Pseudomonadaceae|g__Pseudomonas|s__Pseudomonas_sp_JM0905a|t__SGB89162	0	0	0	0.12103	0.09901	0.22211
k__Bacteria|p__Bacteroidetes|c__Flavobacteriia|o__Flavobacteriales|f__Flavobacteriaceae|g__Flavobacterium|s__Flavobacterium_supellecticarium|t__SGB50053	0	0	0	0.11748	0.10606	0.00618
k__Bacteria|p__Proteobacteria|c__Alphaproteobacteria|o__Sphingomonadales|f__Sphingomonadaceae|g__Sphingopyxis|s__Sphingopyxis_sp_OAS728|t__SGB90141	0	0	0	0.11397	0.11405	0.18082
k__Bacteria|p__Proteobacteria|c__Gammaproteobacteria|o__Moraxellales|f__Moraxellaceae|g__Acinetobacter|s__Acinetobacter_junii|t__SGB10370	0	0	0	0.1116	0.08708	0
k__Bacteria|p__Firmicutes|c__Bacilli|o__Bacillales|f__Bacillaceae|g__Bacillus|s__Bacillus_sp_X1_2014|t__SGB66460	0	0	0	0.10697	0.09486	0.20888
k__Bacteria|p__Proteobacteria|c__Alphaproteobacteria|o__Hyphomicrobiales|f__Hyphomicrobiales_unclassified|g__Hyphomicrobiales_unclassified|s__Hyphomicrobiales_bacterium|t__SGB11188	0	0	0	0.1048	0.11891	0
k__Bacteria|p__Proteobacteria|c__Alphaproteobacteria|o__Hyphomicrobiales|f__Boseaceae|g__Bosea|s__Bosea_sp_AS_1|t__SGB31914	0	0	0	0.09775	0.06264	0.01651
k__Bacteria|p__Proteobacteria|c__Gammaproteobacteria|o__Pseudomonadales|f__Pseudomonadaceae|g__Pseudomonas|s__Pseudomonas_sp_30_B|t__SGB93593	0	0	0	0.09737	0.08104	0.10646
k__Bacteria|p__Actinobacteria|c__Actinomycetia|o__Micrococcales|f__Microbacteriaceae|g__Microbacterium|s__Microbacterium_oleivorans|t__SGB16907	0	0	0	0.08903	0.06297	0
k__Bacteria|p__Proteobacteria|c__Betaproteobacteria|o__Burkholderiales|f__Comamonadaceae|g__Acidovorax|s__Acidovorax_kalamii|t__SGB12698	0	0	0	0.08178	0.00773	0
k__Bacteria|p__Actinobacteria|c__Actinomycetia|o__Propionibacteriales|f__Nocardioidaceae|g__Aeromicrobium|s__Aeromicrobium_tamlense|t__SGB87683	0	0	0	0.08071	0.0885	0.01272
k__Bacteria|p__Proteobacteria|c__Gammaproteobacteria|o__Pseudomonadales|f__Pseudomonadaceae|g__Pseudomonas|s__Pseudomonas_resinovorans|t__SGB12317	0	0	0	0.07876	0.09252	0
k__Bacteria|p__Proteobacteria|c__Gammaproteobacteria|o__Xanthomonadales|f__Xanthomonadaceae|g__Pseudoxanthomonas|s__Pseudoxanthomonas_japonensis|t__SGB57001	0	0	0	0.07512	0.08149	0.07364
k__Bacteria|p__Proteobacteria|c__Alphaproteobacteria|o__Hyphomicrobiales|f__Phyllobacteriaceae|g__Phyllobacterium|s__Phyllobacterium_pellucidum|t__SGB10999	0	0	0	0.07384	0.06926	0.00481
k__Bacteria|p__Actinobacteria|c__Actinomycetia|o__Micrococcales|f__Cellulomonadaceae|g__Cellulomonas|s__Cellulomonas_hominis|t__SGB87537	0	0	0	0.07352	0.04738	0.08787
k__Bacteria|p__Proteobacteria|c__Alphaproteobacteria|o__Caulobacterales|f__Caulobacteraceae|g__Brevundimonas|s__Brevundimonas_terrae|t__SGB89330	0	0	0	0.07327	0.06875	0
k__Bacteria|p__Proteobacteria|c__Betaproteobacteria|o__Burkholderiales|f__Burkholderiales_unclassified|g__Rhizobacter|s__Rhizobacter_gummiphilus|t__SGB12808	0	0	0	0.07282	0.12108	0
k__Bacteria|p__Proteobacteria|c__Alphaproteobacteria|o__Sphingomonadales|f__Sphingomonadaceae|g__Sphingopyxis|s__Sphingopyxis_witflariensis|t__SGB11587	0	0	0	0.07078	0.0531	0
k__Bacteria|p__Bacteroidetes|c__Sphingobacteriia|o__Sphingobacteriales|f__Sphingobacteriaceae|g__Pedobacter|s__Pedobacter_africanus|t__SGB3104	0	0	0	0.06565	0.07113	0.10188
k__Bacteria|p__Proteobacteria|c__Betaproteobacteria|o__Burkholderiales|f__Comamonadaceae|g__Pseudorhodoferax|s__Pseudorhodoferax_SGB108218|t__SGB108218	0	0	0	0.06476	0.08038	0.0095
k__Bacteria|p__Proteobacteria|c__Gammaproteobacteria|o__Xanthomonadales|f__Xanthomonadaceae|g__Stenotrophomonas|s__Stenotrophomonas_sp_BIIR7|t__SGB12472	0	0	0	0.06442	0.07799	0
k__Bacteria|p__Proteobacteria|c__Alphaproteobacteria|o__Hyphomicrobiales|f__Kaistiaceae|g__Kaistia|s__Kaistia_adipata|t__SGB31908	0	0	0	0.06429	0.10294	0.07067
k__Bacteria|p__Proteobacteria|c__Gammaproteobacteria|o__Enterobacterales|f__Enterobacteriaceae|g__Citrobacter|s__Citrobacter_sp_RHBSTW_00671|t__SGB58199	0	0	0	0.06046	0.03418	0
k__Bacteria|p__Proteobacteria|c__Gammaproteobacteria|o__Pseudomonadales|f__Pseudomonadaceae|g__Pseudomonas|s__Pseudomonas_nicosulfuronedens|t__SGB56836	0	0	0	0.05689	0.04963	3.94296
k__Bacteria|p__Proteobacteria|c__Alphaproteobacteria|o__Hyphomicrobiales|f__Chelatococcaceae|g__Camelimonas|s__Camelimonas_fluminis|t__SGB89805	0	0	0	0.05686	0.05041	0.69232
k__Bacteria|p__Proteobacteria|c__Betaproteobacteria|o__Burkholderiales|f__Comamonadaceae|g__Hydrogenophaga|s__Hydrogenophaga_sp_2FB|t__SGB57066	0	0	0	0.05363	0.06276	0.00591
k__Bacteria|p__Bacteroidetes|c__Sphingobacteriia|o__Sphingobacteriales|f__Sphingobacteriaceae|g__Parapedobacter|s__Parapedobacter_pyrenivorans|t__SGB78566	0	0	0	0.05059	0.04191	0
k__Bacteria|p__Bacteroidetes|c__Sphingobacteriia|o__Sphingobacteriales|f__Sphingobacteriaceae|g__Pedobacter|s__Pedobacter_ginsengisoli|t__SGB3100	0	0	0	0.05019	0.06148	0.00762
k__Bacteria|p__Actinobacteria|c__Actinomycetia|o__Micrococcales|f__Cellulomonadaceae|g__Oerskovia|s__Oerskovia_paurometabola|t__SGB87518	0	0	0	0.04824	0.01816	0
k__Bacteria|p__Proteobacteria|c__Alphaproteobacteria|o__Caulobacterales|f__Caulobacteraceae|g__Phenylobacterium|s__Phenylobacterium_sp_Root1277|t__SGB11787	0	0	0	0.04764	0.0305	0.04079
k__Bacteria|p__Proteobacteria|c__Alphaproteobacteria|o__Caulobacterales|f__Caulobacteraceae|g__Brevundimonas|s__Brevundimonas_pondensis|t__SGB89356	0	0	0	0.04586	0.04578	0
k__Bacteria|p__Proteobacteria|c__Gammaproteobacteria|o__Xanthomonadales|f__Xanthomonadaceae|g__Pseudoxanthomonas|s__Pseudoxanthomonas_mexicana|t__SGB88901	0	0	0	0.04382	0.01657	0.12789
k__Bacteria|p__Actinobacteria|c__Actinomycetia|o__Corynebacteriales|f__Mycobacteriaceae|g__Mycolicibacterium|s__Mycolicibacterium_peregrinum|t__SGB15736	0	0	0	0.04201	0.06096	0.02387
k__Bacteria|p__Actinobacteria|c__Actinomycetia|o__Micrococcales|f__Promicromonosporaceae|g__Cellulosimicrobium|s__Cellulosimicrobium_cellulans|t__SGB16053	0	0	0	0.04192	0.08459	0.04396
k__Bacteria|p__Proteobacteria|c__Gammaproteobacteria|o__Enterobacterales|f__Enterobacteriaceae|g__Lelliottia|s__Lelliottia_amnigena|t__SGB10144	0	0	0	0.04038	0.05623	0
k__Bacteria|p__Proteobacteria|c__Alphaproteobacteria|o__Hyphomicrobiales|f__Rhizobiaceae|g__Rhizobium|s__Rhizobium_rhizolycopersici|t__SGB89613	0	0	0	0.03795	0.0453	0.05633
k__Bacteria|p__Bacteroidetes|c__Sphingobacteriia|o__Sphingobacteriales|f__Sphingobacteriaceae|g__Pedobacter|s__Pedobacter_soli|t__SGB3105	0	0	0	0.03698	0.00985	0
k__Bacteria|p__Bacteroidetes|c__Sphingobacteriia|o__Sphingobacteriales|f__Sphingobacteriaceae|g__Pedobacter|s__Pedobacter_chitinilyticus|t__SGB28285	0	0	0	0.03321	0.0327	0
k__Bacteria|p__Actinobacteria|c__Actinomycetia|o__Corynebacteriales|f__Mycobacteriaceae|g__Mycolicibacterium|s__Mycolicibacterium_mucogenicum|t__SGB15715	0	0	0	0.0302	0.03477	0
k__Bacteria|p__Proteobacteria|c__Alphaproteobacteria|o__Hyphomicrobiales|f__Rhizobiaceae|g__Rhizobium|s__Rhizobium_subbaraonis|t__SGB11073	0	0	0	0.02741	0.03184	0.02966
k__Bacteria|p__Proteobacteria|c__Gammaproteobacteria|o__Pseudomonadales|f__Pseudomonadaceae|g__Pseudomonas|s__Pseudomonas_resinovorans|t__SGB33275	0	0	0	0.02674	0.03308	0.02475
k__Bacteria|p__Proteobacteria|c__Gammaproteobacteria|o__Xanthomonadales|f__Xanthomonadaceae|g__Stenotrophomonas|s__Stenotrophomonas_maltophilia|t__SGB12459	0	0	0	0.02653	0.07405	1.53941
k__Bacteria|p__Bacteroidetes|c__Cytophagia|o__Cytophagales|f__Spirosomaceae|g__Dyadobacter|s__Dyadobacter_fermentans|t__SGB3408	0	0	0	0.02633	0.02125	0.10546
k__Bacteria|p__Proteobacteria|c__Gammaproteobacteria|o__Xanthomonadales|f__Xanthomonadaceae|g__Pseudoxanthomonas|s__Pseudoxanthomonas_sp_PXM02|t__SGB88904	0	0	0	0.02577	0.03623	0.11195
k__Bacteria|p__Proteobacteria|c__Alphaproteobacteria|o__Hyphomicrobiales|f__Hyphomicrobiales_unclassified|g__Hyphomicrobiales_unclassified|s__Hyphomicrobiales_bacterium|t__SGB32061	0	0	0	0.02567	0.04019	0.08848
k__Bacteria|p__Bacteroidetes|c__Cytophagia|o__Cytophagales|f__Spirosomaceae|g__Dyadobacter|s__Dyadobacter_jiangsuensis|t__SGB21645	0	0	0	0.02418	0.03037	0
k__Bacteria|p__Proteobacteria|c__Betaproteobacteria|o__Burkholderiales|f__Comamonadaceae|g__Comamonas|s__Comamonas_terrigena|t__SGB12679	0	0	0	0.02222	0.00824	7.12686
k__Bacteria|p__Proteobacteria|c__Alphaproteobacteria|o__Caulobacterales|f__Caulobacteraceae|g__Phenylobacterium|s__Phenylobacterium_haematophilum|t__SGB89388	0	0	0	0.02213	0.02874	0.0365
k__Bacteria|p__Proteobacteria|c__Alphaproteobacteria|o__Hyphomicrobiales|f__Hyphomicrobiales_unclassified|g__Hyphomicrobiales_unclassified|s__Hyphomicrobiales_bacterium|t__SGB32135	0	0	0	0.02116	0.01353	0.06537
k__Bacteria|p__Actinobacteria|c__Actinomycetia|o__Micrococcales|f__Micrococcaceae|g__Arthrobacter|s__Arthrobacter_sp_CAU_1506|t__SGB55602	0	0	0	0.02114	0.0325	0.00665
k__Bacteria|p__Proteobacteria|c__Alphaproteobacteria|o__Hyphomicrobiales|f__Phyllobacteriaceae|g__Mesorhizobium|s__Mesorhizobium_sp_L_8_10|t__SGB94120	0	0	0	0.01988	0.02488	0.00196
k__Bacteria|p__Proteobacteria|c__Gammaproteobacteria|o__Moraxellales|f__Moraxellaceae|g__Acinetobacter|s__Acinetobacter_sp_ANC_4173|t__SGB31321	0	0	0	0.01851	0.01758	0
k__Bacteria|p__Proteobacteria|c__Alphaproteobacteria|o__Caulobacterales|f__Caulobacteraceae|g__Brevundimonas|s__Brevundimonas_bullata|t__SGB89355	0	0	0	0.01793	0.01792	0
k__Bacteria|p__Actinobacteria|c__Actinomycetia|o__Micrococcales|f__Cellulomonadaceae|g__Oerskovia|s__Oerskovia_turbata|t__SGB34222	0	0	0	0.0175	0.02941	0
k__Bacteria|p__Proteobacteria|c__Gammaproteobacteria|o__Xanthomonadales|f__Xanthomonadaceae|g__Pseudoxanthomonas|s__Pseudoxanthomonas_kaohsiungensis|t__SGB88924	0	0	0	0.01743	0.04924	0.16291
k__Bacteria|p__Bacteroidetes|c__Sphingobacteriia|o__Sphingobacteriales|f__Sphingobacteriaceae|g__Pelobium|s__Pelobium_manganitolerans|t__SGB28299	0	0	0	0.01704	0.02901	0.8793
k__Bacteria|p__Proteobacteria|c__Betaproteobacteria|o__Burkholderiales|f__Comamonadaceae|g__Comamonas|s__Comamonas_testosteroni|t__SGB12681	0	0	0	0.01683	0.05069	0.09739
k__Bacteria|p__Bacteroidetes|c__Flavobacteriia|o__Flavobacteriales|f__Weeksellaceae|g__Chryseobacterium|s__Chryseobacterium_formosense|t__SGB2560	0	0	0	0.01579	0.02953	0
k__Bacteria|p__Actinobacteria|c__Actinomycetia|o__Micrococcales|f__Micrococcaceae|g__Paenarthrobacter|s__Paenarthrobacter_ureafaciens|t__SGB16695	0	0	0	0.01534	0.00493	0.04402
k__Bacteria|p__Proteobacteria|c__Alphaproteobacteria|o__Hyphomicrobiales|f__Rhizobiaceae|g__Rhizobium|s__Rhizobium_wenxiniae|t__SGB38219	0	0	0	0.01433	0.00322	0
k__Bacteria|p__Proteobacteria|c__Alphaproteobacteria|o__Hyphomicrobiales|f__Devosiaceae|g__Devosia|s__Devosia_insulae|t__SGB10977	0	0	0	0.01397	0.00863	0
k__Bacteria|p__Proteobacteria|c__Alphaproteobacteria|o__Caulobacterales|f__Caulobacteraceae|g__Brevundimonas|s__Brevundimonas_bullata|t__SGB31774	0	0	0	0.0136	0.00274	0
k__Bacteria|p__Actinobacteria|c__Thermoleophilia|o__Solirubrobacterales|f__Solirubrobacteraceae|g__Solirubrobacter|s__Solirubrobacter_soli|t__SGB33790	0	0	0	0.01318	0.00886	0
k__Bacteria|p__Proteobacteria|c__Betaproteobacteria|o__Burkholderiales|f__Alcaligenaceae|g__Achromobacter|s__Achromobacter_mucicolens|t__SGB13145	0	0	0	0.01251	0.02498	0.68549
k__Bacteria|p__Proteobacteria|c__Alphaproteobacteria|o__Hyphomicrobiales|f__Phyllobacteriaceae|g__Mesorhizobium|s__Mesorhizobium_sp_Root552|t__SGB11026	0	0	0	0.01246	0.01952	0
k__Bacteria|p__Proteobacteria|c__Alphaproteobacteria|o__Hyphomicrobiales|f__Devosiaceae|g__Devosia|s__Devosia_sp_Root105|t__SGB10976	0	0	0	0.01202	0.0143	0
k__Bacteria|p__Proteobacteria|c__Alphaproteobacteria|o__Hyphomicrobiales|f__Rhizobiaceae|g__Ensifer|s__Ensifer_sesbaniae|t__SGB89618	0	0	0	0.0112	0.02079	0
k__Bacteria|p__Bacteroidetes|c__Sphingobacteriia|o__Sphingobacteriales|f__Sphingobacteriaceae|g__Sphingobacterium|s__Sphingobacterium_nematocida|t__SGB3134	0	0	0	0.01032	0.01675	0
k__Bacteria|p__Proteobacteria|c__Betaproteobacteria|o__Burkholderiales|f__Comamonadaceae|g__Variovorax|s__Variovorax_soli|t__SGB32586	0	0	0	0.00989	0.00756	0
k__Bacteria|p__Proteobacteria|c__Gammaproteobacteria|o__Pseudomonadales|f__Pseudomonadaceae|g__Pseudomonas|s__Pseudomonas_guariconensis|t__SGB12273	0	0	0	0.009	0.01001	0.07428
k__Bacteria|p__Actinobacteria|c__Actinomycetia|o__Propionibacteriales|f__Nocardioidaceae|g__Nocardioides|s__Nocardioides_guangzhouensis|t__SGB34148	0	0	0	0.00859	0.00294	0
k__Bacteria|p__Actinobacteria|c__Actinomycetia|o__Micrococcales|f__Microbacteriaceae|g__Microbacterium|s__Microbacterium_sp_GCS4|t__SGB16882	0	0	0	0.0084	0.01101	0
k__Bacteria|p__Proteobacteria|c__Gammaproteobacteria|o__Aeromonadales|f__Aeromonadaceae|g__Aeromonas|s__Aeromonas_lusitana|t__SGB9958	0	0	0	0.00717	0.00213	0
k__Bacteria|p__Firmicutes|c__Bacilli|o__Bacillales|f__Paenibacillaceae|g__Paenibacillus|s__Paenibacillus_contaminans|t__SGB25337	0	0	0	0.00572	0.01671	0
k__Bacteria|p__Proteobacteria|c__Gammaproteobacteria|o__Pseudomonadales|f__Pseudomonadaceae|g__Pseudomonas|s__Pseudomonas_sp_PDM16|t__SGB89174	0	0	0	0.00532	0.0079	0.05124
k__Bacteria|p__Proteobacteria|c__Betaproteobacteria|o__Burkholderiales|f__Comamonadaceae|g__Comamonas|s__Comamonas_odontotermitis|t__SGB88314	0	0	0	0.00528	0.01066	0
k__Bacteria|p__Proteobacteria|c__Betaproteobacteria|o__Burkholderiales|f__Comamonadaceae|g__Variovorax|s__Variovorax_sp_OV329|t__SGB12772	0	0	0	0.00504	0.00251	0.03019
k__Bacteria|p__Proteobacteria|c__Gammaproteobacteria|o__Xanthomonadales|f__Xanthomonadaceae|g__Pseudoxanthomonas|s__Pseudoxanthomonas_helianthi|t__SGB93752	0	0	0	0.00437	0.00991	0
k__Bacteria|p__Proteobacteria|c__Alphaproteobacteria|o__Hyphomicrobiales|f__Phyllobacteriaceae|g__Aminobacter|s__Aminobacter_aminovorans|t__SGB24563	0	0	0	0.00416	0	0
k__Bacteria|p__Proteobacteria|c__Betaproteobacteria|o__Burkholderiales|f__Comamonadaceae|g__Hydrogenophaga|s__Hydrogenophaga_borbori|t__SGB22455	0	0	0	0.00386	0.01607	0.8068
k__Bacteria|p__Proteobacteria|c__Betaproteobacteria|o__Burkholderiales|f__Comamonadaceae|g__Variovorax|s__Variovorax_sp_YR216|t__SGB12768	0	0	0	0.00358	0.00724	0.0033
k__Bacteria|p__Proteobacteria|c__Betaproteobacteria|o__Burkholderiales|f__Alcaligenaceae|g__Achromobacter|s__Achromobacter_arsenitoxydans|t__SGB13148	0	0	0	0.00346	0	0.00237
k__Bacteria|p__Proteobacteria|c__Alphaproteobacteria|o__Hyphomicrobiales|f__Devosiaceae|g__Devosia|s__Devosia_riboflavina|t__SGB10971	0	0	0	0.00308	0.0022	0
k__Bacteria|p__Proteobacteria|c__Gammaproteobacteria|o__Xanthomonadales|f__Xanthomonadaceae|g__Pseudoxanthomonas|s__Pseudoxanthomonas_sp_Root630|t__SGB12413	0	0	0	0.00302	0.00536	0.00054
k__Bacteria|p__Bacteroidetes|c__Flavobacteriia|o__Flavobacteriales|f__Flavobacteriaceae|g__Flavobacterium|s__Flavobacterium_akiainvivens|t__SGB3051	0	0	0	0.00241	0.00216	0.15584
k__Bacteria|p__Proteobacteria|c__Alphaproteobacteria|o__Hyphomicrobiales|f__Phyllobacteriaceae|g__Aminobacter|s__Aminobacter_aganoensis|t__SGB11028	0	0	0	0.00195	0.01121	0
k__Bacteria|p__Proteobacteria|c__Alphaproteobacteria|o__Hyphomicrobiales|f__Boseaceae|g__Bosea|s__Bosea_sp_F3_2|t__SGB89773	0	0	0	0.00193	0.00058	0
k__Bacteria|p__Proteobacteria|c__Alphaproteobacteria|o__Sphingomonadales|f__Sphingomonadaceae|g__Sphingopyxis|s__Sphingopyxis_sp_LC81|t__SGB11573	0	0	0	0.00191	0	0
k__Bacteria|p__Actinobacteria|c__Actinomycetia|o__Micrococcales|f__Microbacteriaceae|g__Microbacterium|s__Microbacterium_keratanolyticum|t__SGB93163	0	0	0	0.0018	0	0
k__Bacteria|p__Bacteroidetes|c__Flavobacteriia|o__Flavobacteriales|f__Flavobacteriaceae|g__Flavobacterium|s__Flavobacterium_microcysteis|t__SGB78998	0	0	0	0.00154	0.01853	0
k__Bacteria|p__Bacteroidetes|c__Chitinophagia|o__Chitinophagales|f__Chitinophagaceae|g__Pseudobacter|s__Pseudobacter_ginsenosidimutans|t__SGB27694	0	0	0	0.00106	0.00031	0
k__Bacteria|p__Proteobacteria|c__Gammaproteobacteria|o__Alteromonadales	0	0	0	0	0.00097	0
k__Bacteria|p__Proteobacteria|c__Gammaproteobacteria|o__Alteromonadales|f__Alteromonadaceae	0	0	0	0	0.00097	0
k__Bacteria|p__Proteobacteria|c__Alphaproteobacteria|o__Hyphomicrobiales|f__Xanthobacteraceae	0	0	0	0	0.00044	0.00209
k__Bacteria|p__Proteobacteria|c__Gammaproteobacteria|o__Alteromonadales|f__Alteromonadaceae|g__Glaciecola	0	0	0	0	0.00097	0
k__Bacteria|p__Proteobacteria|c__Alphaproteobacteria|o__Hyphomicrobiales|f__Xanthobacteraceae|g__Starkeya	0	0	0	0	0.00044	0.00209
k__Bacteria|p__Proteobacteria|c__Betaproteobacteria|o__Burkholderiales|f__Alcaligenaceae|g__Achromobacter|s__Achromobacter_insolitus	0	0	0	0	0.02481	0.35783
k__Bacteria|p__Proteobacteria|c__Gammaproteobacteria|o__Enterobacterales|f__Enterobacteriaceae|g__Enterobacter|s__Enterobacter_ludwigii	0	0	0	0	0.02393	0
k__Bacteria|p__Proteobacteria|c__Alphaproteobacteria|o__Caulobacterales|f__Caulobacteraceae|g__Brevundimonas|s__Brevundimonas_SGB38297	0	0	0	0	0.01261	0
k__Bacteria|p__Proteobacteria|c__Gammaproteobacteria|o__Pseudomonadales|f__Pseudomonadaceae|g__Pseudomonas|s__Pseudomonas_lalkuanensis	0	0	0	0	0.00597	0
k__Bacteria|p__Proteobacteria|c__Alphaproteobacteria|o__Hyphomicrobiales|f__Reyranellaceae|g__Reyranella|s__Reyranella_massiliensis	0	0	0	0	0.00422	0.00958
k__Bacteria|p__Actinobacteria|c__Actinomycetia|o__Micrococcales|f__Promicromonosporaceae|g__Cellulosimicrobium|s__Cellulosimicrobium_sp_BI34T	0	0	0	0	0.00363	0.00117
k__Bacteria|p__Proteobacteria|c__Gammaproteobacteria|o__Pseudomonadales|f__Pseudomonadaceae|g__Pseudomonas|s__Pseudomonas_mosselii	0	0	0	0	0.00272	0.03578
k__Bacteria|p__Proteobacteria|c__Alphaproteobacteria|o__Rhodobacterales|f__Rhodobacteraceae|g__Paracoccus|s__Paracoccus_sulfuroxidans	0	0	0	0	0.00109	0
k__Bacteria|p__Proteobacteria|c__Gammaproteobacteria|o__Alteromonadales|f__Alteromonadaceae|g__Glaciecola|s__Glaciecola_amylolytica	0	0	0	0	0.00097	0
k__Bacteria|p__Proteobacteria|c__Betaproteobacteria|o__Burkholderiales|f__Oxalobacteraceae|g__Massilia|s__Massilia_sp_JS1662	0	0	0	0	0.00067	0.02361
k__Bacteria|p__Proteobacteria|c__Alphaproteobacteria|o__Hyphomicrobiales|f__Methylobacteriaceae|g__Microvirga|s__Microvirga_zambiensis	0	0	0	0	0.00048	0.00229
k__Bacteria|p__Proteobacteria|c__Alphaproteobacteria|o__Hyphomicrobiales|f__Xanthobacteraceae|g__Starkeya|s__Starkeya_sp_ORNL1	0	0	0	0	0.00044	0.00209
k__Bacteria|p__Proteobacteria|c__Betaproteobacteria|o__Burkholderiales|f__Comamonadaceae|g__Comamonas|s__Comamonas_testosteroni|t__SGB12683	0	0	0	0	0.04399	0
k__Bacteria|p__Proteobacteria|c__Betaproteobacteria|o__Burkholderiales|f__Alcaligenaceae|g__Achromobacter|s__Achromobacter_insolitus|t__SGB13134	0	0	0	0	0.02481	0.35783
k__Bacteria|p__Proteobacteria|c__Gammaproteobacteria|o__Enterobacterales|f__Enterobacteriaceae|g__Enterobacter|s__Enterobacter_ludwigii|t__SGB10127	0	0	0	0	0.02393	0
k__Bacteria|p__Proteobacteria|c__Alphaproteobacteria|o__Caulobacterales|f__Caulobacteraceae|g__Brevundimonas|s__Brevundimonas_SGB38297|t__SGB38297	0	0	0	0	0.01261	0
k__Bacteria|p__Proteobacteria|c__Gammaproteobacteria|o__Pseudomonadales|f__Pseudomonadaceae|g__Pseudomonas|s__Pseudomonas_lalkuanensis|t__SGB89161	0	0	0	0	0.00597	0
k__Bacteria|p__Proteobacteria|c__Alphaproteobacteria|o__Hyphomicrobiales|f__Reyranellaceae|g__Reyranella|s__Reyranella_massiliensis|t__SGB31855	0	0	0	0	0.00422	0.00958
k__Bacteria|p__Actinobacteria|c__Actinomycetia|o__Micrococcales|f__Promicromonosporaceae|g__Cellulosimicrobium|s__Cellulosimicrobium_sp_BI34T|t__SGB87521	0	0	0	0	0.00363	0.00117
k__Bacteria|p__Proteobacteria|c__Gammaproteobacteria|o__Pseudomonadales|f__Pseudomonadaceae|g__Pseudomonas|s__Pseudomonas_mosselii|t__SGB12277	0	0	0	0	0.00272	0.03578
k__Bacteria|p__Proteobacteria|c__Alphaproteobacteria|o__Rhodobacterales|f__Rhodobacteraceae|g__Paracoccus|s__Paracoccus_sulfuroxidans|t__SGB90453	0	0	0	0	0.00109	0
k__Bacteria|p__Proteobacteria|c__Gammaproteobacteria|o__Alteromonadales|f__Alteromonadaceae|g__Glaciecola|s__Glaciecola_amylolytica|t__SGB27738	0	0	0	0	0.00097	0
k__Bacteria|p__Proteobacteria|c__Betaproteobacteria|o__Burkholderiales|f__Oxalobacteraceae|g__Massilia|s__Massilia_sp_JS1662|t__SGB12826	0	0	0	0	0.00067	0.02361
k__Bacteria|p__Proteobacteria|c__Alphaproteobacteria|o__Hyphomicrobiales|f__Methylobacteriaceae|g__Microvirga|s__Microvirga_zambiensis|t__SGB93999	0	0	0	0	0.00048	0.00229
k__Bacteria|p__Proteobacteria|c__Alphaproteobacteria|o__Hyphomicrobiales|f__Xanthobacteraceae|g__Starkeya|s__Starkeya_sp_ORNL1|t__SGB89754	0	0	0	0	0.00044	0.00209
k__Bacteria|p__Proteobacteria|c__Betaproteobacteria|o__Rhodocyclales	0	0	0	0	0	0.00174
k__Bacteria|p__Bacteroidetes|c__Cytophagia|o__Cytophagales|f__Cytophagaceae	0	0	0	0	0	0.2074
k__Bacteria|p__Proteobacteria|c__Gammaproteobacteria|o__Enterobacterales|f__Yersiniaceae	0	0	0	0	0	0.04853
k__Bacteria|p__Firmicutes|c__Bacilli|o__Bacillales|f__Planococcaceae	0	0	0	0	0	0.00297
k__Bacteria|p__Proteobacteria|c__Betaproteobacteria|o__Rhodocyclales|f__Rhodocyclaceae	0	0	0	0	0	0.00174
k__Bacteria|p__Proteobacteria|c__Gammaproteobacteria|o__Enterobacterales|f__Enterobacteriaceae|g__Kluyvera	0	0	0	0	0	0.72013
k__Bacteria|p__Bacteroidetes|c__Cytophagia|o__Cytophagales|f__Cytophagaceae|g__Siphonobacter	0	0	0	0	0	0.2074
k__Bacteria|p__Proteobacteria|c__Betaproteobacteria|o__Burkholderiales|f__Burkholderiaceae|g__Caballeronia	0	0	0	0	0	0.06897
k__Bacteria|p__Proteobacteria|c__Gammaproteobacteria|o__Enterobacterales|f__Enterobacteriaceae|g__Atlantibacter	0	0	0	0	0	0.06635
k__Bacteria|p__Proteobacteria|c__Gammaproteobacteria|o__Enterobacterales|f__Yersiniaceae|g__Serratia	0	0	0	0	0	0.04853
k__Bacteria|p__Firmicutes|c__Bacilli|o__Bacillales|f__Paenibacillaceae|g__Brevibacillus	0	0	0	0	0	0.04176
k__Bacteria|p__Proteobacteria|c__Gammaproteobacteria|o__Enterobacterales|f__Enterobacteriaceae|g__Klebsiella	0	0	0	0	0	0.03552
k__Bacteria|p__Bacteroidetes|c__Chitinophagia|o__Chitinophagales|f__Chitinophagaceae|g__GGB2582	0	0	0	0	0	0.0162
k__Bacteria|p__Firmicutes|c__Bacilli|o__Bacillales|f__Bacillaceae|g__Neobacillus	0	0	0	0	0	0.01573
k__Bacteria|p__Proteobacteria|c__Alphaproteobacteria|o__Hyphomicrobiales|f__Rhizobiaceae|g__Shinella	0	0	0	0	0	0.00366
k__Bacteria|p__Proteobacteria|c__Gammaproteobacteria|o__Enterobacterales|f__Enterobacteriaceae|g__Kosakonia	0	0	0	0	0	0.0034
k__Bacteria|p__Actinobacteria|c__Actinomycetia|o__Micrococcales|f__Microbacteriaceae|g__Leifsonia	0	0	0	0	0	0.00334
k__Bacteria|p__Firmicutes|c__Bacilli|o__Bacillales|f__Planococcaceae|g__Solibacillus	0	0	0	0	0	0.00297
k__Bacteria|p__Proteobacteria|c__Gammaproteobacteria|o__Xanthomonadales|f__Rhodanobacteraceae|g__Frateuria	0	0	0	0	0	0.00294
k__Bacteria|p__Proteobacteria|c__Betaproteobacteria|o__Rhodocyclales|f__Rhodocyclaceae|g__Candidatus_Dactylopiibacterium	0	0	0	0	0	0.00174
k__Bacteria|p__Actinobacteria|c__Actinomycetia|o__Micrococcales|f__Micrococcaceae|g__Zafaria	0	0	0	0	0	0.00038
k__Bacteria|p__Bacteroidetes|c__Sphingobacteriia|o__Sphingobacteriales|f__Sphingobacteriaceae|g__Pedobacter|s__Pedobacter_nanyangensis	0	0	0	0	0	4.538
k__Bacteria|p__Proteobacteria|c__Gammaproteobacteria|o__Enterobacterales|f__Enterobacteriaceae|g__Enterobacter|s__Enterobacter_sp_kpr_6	0	0	0	0	0	2.7446
k__Bacteria|p__Proteobacteria|c__Gammaproteobacteria|o__Enterobacterales|f__Enterobacteriaceae|g__Enterobacter|s__Enterobacter_kobei	0	0	0	0	0	2.70957
k__Bacteria|p__Proteobacteria|c__Betaproteobacteria|o__Burkholderiales|f__Oxalobacteraceae|g__Massilia|s__Massilia_SGB57106	0	0	0	0	0	2.31827
k__Bacteria|p__Proteobacteria|c__Betaproteobacteria|o__Burkholderiales|f__Oxalobacteraceae|g__Massilia|s__Massilia_alkalitolerans	0	0	0	0	0	2.02696
k__Bacteria|p__Proteobacteria|c__Alphaproteobacteria|o__Sphingomonadales|f__Sphingomonadaceae|g__Sphingopyxis|s__Sphingopyxis_terrae	0	0	0	0	0	1.5634
k__Bacteria|p__Proteobacteria|c__Gammaproteobacteria|o__Pseudomonadales|f__Pseudomonadaceae|g__Pseudomonas|s__Pseudomonas_monteilii	0	0	0	0	0	1.10062
k__Bacteria|p__Proteobacteria|c__Gammaproteobacteria|o__Enterobacterales|f__Enterobacteriaceae|g__Kluyvera|s__Kluyvera_ascorbata	0	0	0	0	0	0.72013
k__Bacteria|p__Proteobacteria|c__Alphaproteobacteria|o__Hyphomicrobiales|f__Rhizobiaceae|g__Rhizobium|s__Rhizobium_pusense	0	0	0	0	0	0.60711
k__Bacteria|p__Firmicutes|c__Bacilli|o__Bacillales|f__Bacillaceae|g__Bacillus|s__Bacillus_cereus	0	0	0	0	0	0.53606
k__Bacteria|p__Proteobacteria|c__Gammaproteobacteria|o__Enterobacterales|f__Erwiniaceae|g__Pantoea|s__Pantoea_endophytica	0	0	0	0	0	0.42237
k__Bacteria|p__Proteobacteria|c__Gammaproteobacteria|o__Pseudomonadales|f__Pseudomonadaceae|g__Pseudomonas|s__Pseudomonas_asiatica	0	0	0	0	0	0.40059
k__Bacteria|p__Proteobacteria|c__Gammaproteobacteria|o__Enterobacterales|f__Enterobacteriaceae|g__Enterobacter|s__Enterobacter_asburiae	0	0	0	0	0	0.36694
k__Bacteria|p__Proteobacteria|c__Gammaproteobacteria|o__Pseudomonadales|f__Pseudomonadaceae|g__Pseudomonas|s__Pseudomonas_protegens	0	0	0	0	0	0.31576
k__Bacteria|p__Proteobacteria|c__Betaproteobacteria|o__Burkholderiales|f__Comamonadaceae|g__Acidovorax|s__Acidovorax_sp_MR_S7	0	0	0	0	0	0.30707
k__Bacteria|p__Proteobacteria|c__Gammaproteobacteria|o__Pseudomonadales|f__Pseudomonadaceae|g__Pseudomonas|s__Pseudomonas_stutzeri	0	0	0	0	0	0.21623
k__Bacteria|p__Proteobacteria|c__Gammaproteobacteria|o__Xanthomonadales|f__Rhodanobacteraceae|g__Dokdonella|s__Dokdonella_koreensis	0	0	0	0	0	0.20933
k__Bacteria|p__Bacteroidetes|c__Cytophagia|o__Cytophagales|f__Cytophagaceae|g__Siphonobacter|s__Siphonobacter_aquaeclarae	0	0	0	0	0	0.2074
k__Bacteria|p__Actinobacteria|c__Actinomycetia|o__Micrococcales|f__Microbacteriaceae|g__Microbacterium|s__Microbacterium_paraoxydans	0	0	0	0	0	0.16914
k__Bacteria|p__Proteobacteria|c__Gammaproteobacteria|o__Enterobacterales|f__Enterobacteriaceae|g__Enterobacter|s__Enterobacter_hormaechei	0	0	0	0	0	0.09952
k__Bacteria|p__Proteobacteria|c__Gammaproteobacteria|o__Moraxellales|f__Moraxellaceae|g__Acinetobacter|s__Acinetobacter_bereziniae	0	0	0	0	0	0.09852
k__Bacteria|p__Proteobacteria|c__Gammaproteobacteria|o__Enterobacterales|f__Erwiniaceae|g__Pantoea|s__Pantoea_anthophila	0	0	0	0	0	0.09641
k__Bacteria|p__Proteobacteria|c__Alphaproteobacteria|o__Hyphomicrobiales|f__Brucellaceae|g__Brucella|s__Ochrobactrum_soli	0	0	0	0	0	0.09479
k__Bacteria|p__Bacteroidetes|c__Flavobacteriia|o__Flavobacteriales|f__Flavobacteriaceae|g__Flavobacterium|s__Flavobacterium_seoulense	0	0	0	0	0	0.09006
k__Bacteria|p__Proteobacteria|c__Betaproteobacteria|o__Burkholderiales|f__Comamonadaceae|g__Comamonas|s__Comamonas_aquatica	0	0	0	0	0	0.08737
k__Bacteria|p__Proteobacteria|c__Gammaproteobacteria|o__Xanthomonadales|f__Rhodanobacteraceae|g__Rhodanobacter|s__Rhodanobacter_lindaniclasticus	0	0	0	0	0	0.07805
k__Bacteria|p__Proteobacteria|c__Betaproteobacteria|o__Burkholderiales|f__Burkholderiaceae|g__Caballeronia|s__Caballeronia_cordobensis	0	0	0	0	0	0.06897
k__Bacteria|p__Proteobacteria|c__Gammaproteobacteria|o__Enterobacterales|f__Enterobacteriaceae|g__Atlantibacter|s__Atlantibacter_hermannii	0	0	0	0	0	0.06635
k__Bacteria|p__Proteobacteria|c__Alphaproteobacteria|o__Hyphomicrobiales|f__Rhizobiaceae|g__Rhizobium|s__Rhizobium_rhizoryzae	0	0	0	0	0	0.05014
k__Bacteria|p__Proteobacteria|c__Gammaproteobacteria|o__Enterobacterales|f__Enterobacteriaceae|g__Enterobacter|s__Enterobacter_bugandensis	0	0	0	0	0	0.04999
k__Bacteria|p__Proteobacteria|c__Gammaproteobacteria|o__Enterobacterales|f__Yersiniaceae|g__Serratia|s__Serratia_marcescens	0	0	0	0	0	0.04853
k__Bacteria|p__Actinobacteria|c__Actinomycetia|o__Micrococcales|f__Cellulomonadaceae|g__Cellulomonas|s__Cellulomonas_algicola	0	0	0	0	0	0.04518
k__Bacteria|p__Bacteroidetes|c__Sphingobacteriia|o__Sphingobacteriales|f__Sphingobacteriaceae|g__Pedobacter|s__Pedobacter_helvus	0	0	0	0	0	0.04471
k__Bacteria|p__Actinobacteria|c__Actinomycetia|o__Micrococcales|f__Microbacteriaceae|g__Microbacterium|s__Microbacterium_sp_TPD7012	0	0	0	0	0	0.04377
k__Bacteria|p__Firmicutes|c__Bacilli|o__Bacillales|f__Paenibacillaceae|g__Brevibacillus|s__Brevibacillus_centrosporus	0	0	0	0	0	0.04176
k__Bacteria|p__Firmicutes|c__Bacilli|o__Bacillales|f__Bacillaceae|g__Bacillus|s__Bacillus_sp_ISL_18	0	0	0	0	0	0.04171
k__Bacteria|p__Proteobacteria|c__Alphaproteobacteria|o__Sphingomonadales|f__Sphingomonadaceae|g__Novosphingobium|s__Novosphingobium_panipatense	0	0	0	0	0	0.0386
k__Bacteria|p__Proteobacteria|c__Gammaproteobacteria|o__Enterobacterales|f__Enterobacteriaceae|g__Klebsiella|s__Klebsiella_pneumoniae	0	0	0	0	0	0.03552
k__Bacteria|p__Proteobacteria|c__Alphaproteobacteria|o__Sphingomonadales|f__Sphingomonadaceae|g__Sphingomonas|s__Sphingomonas_dokdonensis	0	0	0	0	0	0.02636
k__Bacteria|p__Bacteroidetes|c__Sphingobacteriia|o__Sphingobacteriales|f__Sphingobacteriaceae|g__Sphingobacterium|s__Sphingobacterium_tabacisoli	0	0	0	0	0	0.02375
k__Bacteria|p__Proteobacteria|c__Gammaproteobacteria|o__Enterobacterales|f__Erwiniaceae|g__Pantoea|s__Pantoea_dispersa	0	0	0	0	0	0.02002
k__Bacteria|p__Proteobacteria|c__Alphaproteobacteria|o__Hyphomicrobiales|f__Methylobacteriaceae|g__Microvirga|s__Microvirga_subterranea	0	0	0	0	0	0.01881
k__Bacteria|p__Bacteroidetes|c__Chitinophagia|o__Chitinophagales|f__Chitinophagaceae|g__GGB2582|s__GGB2582_SGB3495	0	0	0	0	0	0.0162
k__Bacteria|p__Firmicutes|c__Bacilli|o__Bacillales|f__Bacillaceae|g__Neobacillus|s__Neobacillus_niacini	0	0	0	0	0	0.01573
k__Bacteria|p__Proteobacteria|c__Alphaproteobacteria|o__Sphingomonadales|f__Sphingomonadaceae|g__Sphingomonas|s__Sphingomonas_crocodyli	0	0	0	0	0	0.01455
k__Bacteria|p__Actinobacteria|c__Actinomycetia|o__Micrococcales|f__Microbacteriaceae|g__Microbacterium|s__Microbacterium_arborescens	0	0	0	0	0	0.013
k__Bacteria|p__Proteobacteria|c__Betaproteobacteria|o__Burkholderiales|f__Burkholderiaceae|g__Cupriavidus|s__Cupriavidus_sp_LEh25	0	0	0	0	0	0.01258
k__Bacteria|p__Proteobacteria|c__Gammaproteobacteria|o__Xanthomonadales|f__Xanthomonadaceae|g__Stenotrophomonas|s__Stenotrophomonas_pictorum	0	0	0	0	0	0.00925
k__Bacteria|p__Proteobacteria|c__Gammaproteobacteria|o__Xanthomonadales|f__Rhodanobacteraceae|g__Dyella|s__Dyella_SGB73384	0	0	0	0	0	0.00594
k__Bacteria|p__Proteobacteria|c__Alphaproteobacteria|o__Hyphomicrobiales|f__Rhizobiaceae|g__Shinella|s__Shinella_sp_WSJ_2	0	0	0	0	0	0.00366
k__Bacteria|p__Proteobacteria|c__Gammaproteobacteria|o__Enterobacterales|f__Enterobacteriaceae|g__Kosakonia|s__Kosakonia_cowanii	0	0	0	0	0	0.0034
k__Bacteria|p__Actinobacteria|c__Actinomycetia|o__Micrococcales|f__Microbacteriaceae|g__Leifsonia|s__Leifsonia_sp_C5G2	0	0	0	0	0	0.00334
k__Bacteria|p__Proteobacteria|c__Gammaproteobacteria|o__Xanthomonadales|f__Xanthomonadaceae|g__Pseudoxanthomonas|s__Pseudoxanthomonas_sp_Root65	0	0	0	0	0	0.00325
k__Bacteria|p__Firmicutes|c__Bacilli|o__Bacillales|f__Planococcaceae|g__Solibacillus|s__Solibacillus_silvestris	0	0	0	0	0	0.00297
k__Bacteria|p__Proteobacteria|c__Gammaproteobacteria|o__Xanthomonadales|f__Rhodanobacteraceae|g__Frateuria|s__Frateuria_flava	0	0	0	0	0	0.00294
k__Bacteria|p__Actinobacteria|c__Actinomycetia|o__Micrococcales|f__Microbacteriaceae|g__Microbacterium|s__Microbacterium_timonense	0	0	0	0	0	0.00212
k__Bacteria|p__Proteobacteria|c__Betaproteobacteria|o__Rhodocyclales|f__Rhodocyclaceae|g__Candidatus_Dactylopiibacterium|s__Candidatus_Dactylopiibacterium_carminicum	0	0	0	0	0	0.00174
k__Bacteria|p__Proteobacteria|c__Gammaproteobacteria|o__Pseudomonadales|f__Pseudomonadaceae|g__Pseudomonas|s__Pseudomonas_tohonis	0	0	0	0	0	0.00147
k__Bacteria|p__Actinobacteria|c__Actinomycetia|o__Micrococcales|f__Micrococcaceae|g__Zafaria|s__Zafaria_cholistanensis	0	0	0	0	0	0.00038
k__Bacteria|p__Bacteroidetes|c__Sphingobacteriia|o__Sphingobacteriales|f__Sphingobacteriaceae|g__Pedobacter|s__Pedobacter_nanyangensis|t__SGB28286	0	0	0	0	0	4.538
k__Bacteria|p__Proteobacteria|c__Gammaproteobacteria|o__Enterobacterales|f__Enterobacteriaceae|g__Enterobacter|s__Enterobacter_sp_kpr_6|t__SGB23274	0	0	0	0	0	2.7446
k__Bacteria|p__Proteobacteria|c__Gammaproteobacteria|o__Enterobacterales|f__Enterobacteriaceae|g__Enterobacter|s__Enterobacter_kobei|t__SGB10133	0	0	0	0	0	2.70957
k__Bacteria|p__Proteobacteria|c__Betaproteobacteria|o__Burkholderiales|f__Oxalobacteraceae|g__Massilia|s__Massilia_SGB57106|t__SGB57106	0	0	0	0	0	2.31827
k__Bacteria|p__Proteobacteria|c__Betaproteobacteria|o__Burkholderiales|f__Oxalobacteraceae|g__Massilia|s__Massilia_alkalitolerans|t__SGB12833	0	0	0	0	0	2.02696
k__Bacteria|p__Proteobacteria|c__Alphaproteobacteria|o__Sphingomonadales|f__Sphingomonadaceae|g__Sphingopyxis|s__Sphingopyxis_terrae|t__SGB11567	0	0	0	0	0	1.5634
k__Bacteria|p__Proteobacteria|c__Gammaproteobacteria|o__Pseudomonadales|f__Pseudomonadaceae|g__Pseudomonas|s__Pseudomonas_monteilii|t__SGB12291	0	0	0	0	0	1.10062
k__Bacteria|p__Proteobacteria|c__Gammaproteobacteria|o__Enterobacterales|f__Enterobacteriaceae|g__Kluyvera|s__Kluyvera_ascorbata|t__SGB10107	0	0	0	0	0	0.72013
k__Bacteria|p__Proteobacteria|c__Gammaproteobacteria|o__Xanthomonadales|f__Xanthomonadaceae|g__Stenotrophomonas|s__Stenotrophomonas_maltophilia|t__SGB12453	0	0	0	0	0	0.67248
k__Bacteria|p__Proteobacteria|c__Alphaproteobacteria|o__Hyphomicrobiales|f__Rhizobiaceae|g__Rhizobium|s__Rhizobium_pusense|t__SGB11087	0	0	0	0	0	0.60711
k__Bacteria|p__Firmicutes|c__Bacilli|o__Bacillales|f__Bacillaceae|g__Bacillus|s__Bacillus_cereus|t__SGB7697	0	0	0	0	0	0.45331
k__Bacteria|p__Proteobacteria|c__Gammaproteobacteria|o__Enterobacterales|f__Erwiniaceae|g__Pantoea|s__Pantoea_endophytica|t__SGB10177	0	0	0	0	0	0.42237
k__Bacteria|p__Proteobacteria|c__Gammaproteobacteria|o__Pseudomonadales|f__Pseudomonadaceae|g__Pseudomonas|s__Pseudomonas_asiatica|t__SGB12295	0	0	0	0	0	0.40059
k__Bacteria|p__Proteobacteria|c__Gammaproteobacteria|o__Enterobacterales|f__Enterobacteriaceae|g__Enterobacter|s__Enterobacter_asburiae|t__SGB10141	0	0	0	0	0	0.36694
k__Bacteria|p__Proteobacteria|c__Gammaproteobacteria|o__Pseudomonadales|f__Pseudomonadaceae|g__Pseudomonas|s__Pseudomonas_protegens|t__SGB12187	0	0	0	0	0	0.31576
k__Bacteria|p__Proteobacteria|c__Betaproteobacteria|o__Burkholderiales|f__Comamonadaceae|g__Acidovorax|s__Acidovorax_sp_MR_S7|t__SGB12716	0	0	0	0	0	0.30707
k__Bacteria|p__Proteobacteria|c__Gammaproteobacteria|o__Pseudomonadales|f__Pseudomonadaceae|g__Pseudomonas|s__Pseudomonas_stutzeri|t__SGB12382	0	0	0	0	0	0.21623
k__Bacteria|p__Proteobacteria|c__Gammaproteobacteria|o__Xanthomonadales|f__Rhodanobacteraceae|g__Dokdonella|s__Dokdonella_koreensis|t__SGB12573	0	0	0	0	0	0.20933
k__Bacteria|p__Bacteroidetes|c__Cytophagia|o__Cytophagales|f__Cytophagaceae|g__Siphonobacter|s__Siphonobacter_aquaeclarae|t__SGB3369	0	0	0	0	0	0.2074
k__Bacteria|p__Actinobacteria|c__Actinomycetia|o__Micrococcales|f__Microbacteriaceae|g__Microbacterium|s__Microbacterium_paraoxydans|t__SGB16869	0	0	0	0	0	0.16914
k__Bacteria|p__Proteobacteria|c__Gammaproteobacteria|o__Enterobacterales|f__Enterobacteriaceae|g__Enterobacter|s__Enterobacter_hormaechei|t__SGB10130	0	0	0	0	0	0.09952
k__Bacteria|p__Proteobacteria|c__Gammaproteobacteria|o__Moraxellales|f__Moraxellaceae|g__Acinetobacter|s__Acinetobacter_bereziniae|t__SGB10379	0	0	0	0	0	0.09852
k__Bacteria|p__Proteobacteria|c__Gammaproteobacteria|o__Enterobacterales|f__Erwiniaceae|g__Pantoea|s__Pantoea_anthophila|t__SGB10185	0	0	0	0	0	0.09641
k__Bacteria|p__Proteobacteria|c__Alphaproteobacteria|o__Hyphomicrobiales|f__Brucellaceae|g__Brucella|s__Ochrobactrum_soli|t__SGB24498	0	0	0	0	0	0.09479
k__Bacteria|p__Bacteroidetes|c__Flavobacteriia|o__Flavobacteriales|f__Flavobacteriaceae|g__Flavobacterium|s__Flavobacterium_seoulense|t__SGB3013	0	0	0	0	0	0.09006
k__Bacteria|p__Proteobacteria|c__Betaproteobacteria|o__Burkholderiales|f__Comamonadaceae|g__Comamonas|s__Comamonas_aquatica|t__SGB12677	0	0	0	0	0	0.08737
k__Bacteria|p__Firmicutes|c__Bacilli|o__Bacillales|f__Bacillaceae|g__Bacillus|s__Bacillus_cereus|t__SGB7703_group	0	0	0	0	0	0.08275
k__Bacteria|p__Proteobacteria|c__Gammaproteobacteria|o__Xanthomonadales|f__Rhodanobacteraceae|g__Rhodanobacter|s__Rhodanobacter_lindaniclasticus|t__SGB56991	0	0	0	0	0	0.07805
k__Bacteria|p__Proteobacteria|c__Alphaproteobacteria|o__Hyphomicrobiales|f__Rhizobiaceae|g__Agrobacterium|s__Agrobacterium_tumefaciens|t__SGB11083	0	0	0	0	0	0.07639
k__Bacteria|p__Proteobacteria|c__Betaproteobacteria|o__Burkholderiales|f__Burkholderiaceae|g__Caballeronia|s__Caballeronia_cordobensis|t__SGB12968	0	0	0	0	0	0.06897
k__Bacteria|p__Proteobacteria|c__Gammaproteobacteria|o__Enterobacterales|f__Enterobacteriaceae|g__Atlantibacter|s__Atlantibacter_hermannii|t__SGB81730	0	0	0	0	0	0.06635
k__Bacteria|p__Proteobacteria|c__Alphaproteobacteria|o__Hyphomicrobiales|f__Rhizobiaceae|g__Rhizobium|s__Rhizobium_rhizoryzae|t__SGB11218	0	0	0	0	0	0.05014
k__Bacteria|p__Proteobacteria|c__Gammaproteobacteria|o__Enterobacterales|f__Enterobacteriaceae|g__Enterobacter|s__Enterobacter_bugandensis|t__SGB10135	0	0	0	0	0	0.04999
k__Bacteria|p__Proteobacteria|c__Gammaproteobacteria|o__Enterobacterales|f__Yersiniaceae|g__Serratia|s__Serratia_marcescens|t__SGB10251	0	0	0	0	0	0.04853
k__Bacteria|p__Actinobacteria|c__Actinomycetia|o__Micrococcales|f__Cellulomonadaceae|g__Cellulomonas|s__Cellulomonas_algicola|t__SGB34234	0	0	0	0	0	0.04518
k__Bacteria|p__Bacteroidetes|c__Sphingobacteriia|o__Sphingobacteriales|f__Sphingobacteriaceae|g__Pedobacter|s__Pedobacter_helvus|t__SGB49803	0	0	0	0	0	0.04471
k__Bacteria|p__Actinobacteria|c__Actinomycetia|o__Micrococcales|f__Microbacteriaceae|g__Microbacterium|s__Microbacterium_sp_TPD7012|t__SGB23861	0	0	0	0	0	0.04377
k__Bacteria|p__Firmicutes|c__Bacilli|o__Bacillales|f__Paenibacillaceae|g__Brevibacillus|s__Brevibacillus_centrosporus|t__SGB7324	0	0	0	0	0	0.04176
k__Bacteria|p__Firmicutes|c__Bacilli|o__Bacillales|f__Bacillaceae|g__Bacillus|s__Bacillus_sp_ISL_18|t__SGB94605	0	0	0	0	0	0.04171
k__Bacteria|p__Proteobacteria|c__Alphaproteobacteria|o__Sphingomonadales|f__Sphingomonadaceae|g__Novosphingobium|s__Novosphingobium_panipatense|t__SGB24591	0	0	0	0	0	0.0386
k__Bacteria|p__Proteobacteria|c__Gammaproteobacteria|o__Enterobacterales|f__Enterobacteriaceae|g__Klebsiella|s__Klebsiella_pneumoniae|t__SGB10115	0	0	0	0	0	0.03552
k__Bacteria|p__Proteobacteria|c__Alphaproteobacteria|o__Sphingomonadales|f__Sphingomonadaceae|g__Sphingomonas|s__Sphingomonas_dokdonensis|t__SGB11648	0	0	0	0	0	0.02636
k__Bacteria|p__Bacteroidetes|c__Sphingobacteriia|o__Sphingobacteriales|f__Sphingobacteriaceae|g__Sphingobacterium|s__Sphingobacterium_tabacisoli|t__SGB91917	0	0	0	0	0	0.02375
k__Bacteria|p__Proteobacteria|c__Gammaproteobacteria|o__Enterobacterales|f__Erwiniaceae|g__Pantoea|s__Pantoea_dispersa|t__SGB10172	0	0	0	0	0	0.02002
k__Bacteria|p__Proteobacteria|c__Alphaproteobacteria|o__Hyphomicrobiales|f__Methylobacteriaceae|g__Microvirga|s__Microvirga_subterranea|t__SGB24411	0	0	0	0	0	0.01881
k__Bacteria|p__Bacteroidetes|c__Chitinophagia|o__Chitinophagales|f__Chitinophagaceae|g__GGB2582|s__GGB2582_SGB3495|t__SGB3495	0	0	0	0	0	0.0162
k__Bacteria|p__Firmicutes|c__Bacilli|o__Bacillales|f__Bacillaceae|g__Neobacillus|s__Neobacillus_niacini|t__SGB7585	0	0	0	0	0	0.01573
k__Bacteria|p__Proteobacteria|c__Alphaproteobacteria|o__Sphingomonadales|f__Sphingomonadaceae|g__Sphingomonas|s__Sphingomonas_crocodyli|t__SGB31668	0	0	0	0	0	0.01455
k__Bacteria|p__Proteobacteria|c__Gammaproteobacteria|o__Pseudomonadales|f__Pseudomonadaceae|g__Pseudomonas|s__Pseudomonas_putida|t__SGB12275	0	0	0	0	0	0.01415
k__Bacteria|p__Actinobacteria|c__Actinomycetia|o__Micrococcales|f__Microbacteriaceae|g__Microbacterium|s__Microbacterium_arborescens|t__SGB23872	0	0	0	0	0	0.013
k__Bacteria|p__Proteobacteria|c__Betaproteobacteria|o__Burkholderiales|f__Burkholderiaceae|g__Cupriavidus|s__Cupriavidus_sp_LEh25|t__SGB93724	0	0	0	0	0	0.01258
k__Bacteria|p__Proteobacteria|c__Gammaproteobacteria|o__Xanthomonadales|f__Xanthomonadaceae|g__Stenotrophomonas|s__Stenotrophomonas_maltophilia|t__SGB12452	0	0	0	0	0	0.01253
k__Bacteria|p__Proteobacteria|c__Alphaproteobacteria|o__Hyphomicrobiales|f__Hyphomicrobiales_unclassified|g__Hyphomicrobiales_unclassified|s__Hyphomicrobiales_bacterium|t__SGB32159	0	0	0	0	0	0.01138
k__Bacteria|p__Proteobacteria|c__Gammaproteobacteria|o__Xanthomonadales|f__Xanthomonadaceae|g__Stenotrophomonas|s__Stenotrophomonas_pictorum|t__SGB12488	0	0	0	0	0	0.00925
k__Bacteria|p__Proteobacteria|c__Gammaproteobacteria|o__Xanthomonadales|f__Rhodanobacteraceae|g__Dyella|s__Dyella_SGB73384|t__SGB73384	0	0	0	0	0	0.00594
k__Bacteria|p__Proteobacteria|c__Alphaproteobacteria|o__Hyphomicrobiales|f__Rhizobiaceae|g__Shinella|s__Shinella_sp_WSJ_2|t__SGB24541	0	0	0	0	0	0.00366
k__Bacteria|p__Proteobacteria|c__Gammaproteobacteria|o__Enterobacterales|f__Enterobacteriaceae|g__Kosakonia|s__Kosakonia_cowanii|t__SGB10050	0	0	0	0	0	0.0034
k__Bacteria|p__Actinobacteria|c__Actinomycetia|o__Micrococcales|f__Microbacteriaceae|g__Leifsonia|s__Leifsonia_sp_C5G2|t__SGB87837	0	0	0	0	0	0.00334
k__Bacteria|p__Proteobacteria|c__Gammaproteobacteria|o__Xanthomonadales|f__Xanthomonadaceae|g__Pseudoxanthomonas|s__Pseudoxanthomonas_sp_Root65|t__SGB12416	0	0	0	0	0	0.00325
k__Bacteria|p__Firmicutes|c__Bacilli|o__Bacillales|f__Planococcaceae|g__Solibacillus|s__Solibacillus_silvestris|t__SGB7481	0	0	0	0	0	0.00297
k__Bacteria|p__Proteobacteria|c__Gammaproteobacteria|o__Xanthomonadales|f__Rhodanobacteraceae|g__Frateuria|s__Frateuria_flava|t__SGB93771	0	0	0	0	0	0.00294
k__Bacteria|p__Actinobacteria|c__Actinomycetia|o__Micrococcales|f__Microbacteriaceae|g__Microbacterium|s__Microbacterium_timonense|t__SGB34945	0	0	0	0	0	0.00212
k__Bacteria|p__Proteobacteria|c__Betaproteobacteria|o__Rhodocyclales|f__Rhodocyclaceae|g__Candidatus_Dactylopiibacterium|s__Candidatus_Dactylopiibacterium_carminicum|t__SGB12578	0	0	0	0	0	0.00174
k__Bacteria|p__Proteobacteria|c__Gammaproteobacteria|o__Pseudomonadales|f__Pseudomonadaceae|g__Pseudomonas|s__Pseudomonas_tohonis|t__SGB22870	0	0	0	0	0	0.00147
k__Bacteria|p__Proteobacteria|c__Gammaproteobacteria|o__Pseudomonadales|f__Pseudomonadaceae|g__Pseudomonas|s__Pseudomonas_entomophila|t__SGB12278	0	0	0	0	0	0.00067
k__Bacteria|p__Actinobacteria|c__Actinomycetia|o__Micrococcales|f__Micrococcaceae|g__Zafaria|s__Zafaria_cholistanensis|t__SGB88029	0	0	0	0	0	0.00038

## Sheet: Table 3
Table 3. Predicted microbial metabolic pathway abundances across six samples, annotated using HUMAnN.
#NAME	1A_S634d	1B_S635d	2A_S636d	3A_S637d	3B_S638d	4A_S639d
PWY-5136: fatty acid &beta;-oxidation II (plant peroxisome)	2269.13	2291.22	3085.39	9120.12	10178.2	11209.7
PWY-7663: gondoate biosynthesis (anaerobic)	2451.81	2137.89	3718.47	9920.33	10860.1	9831.58
VALSYN-PWY: L-valine biosynthesis	3072.54	2932.22	5948.31	8817.09	9937.37	9298.08
PWY0-1586: peptidoglycan maturation (meso-diaminopimelate containing)	940.7	1179.77	1126	8421.37	9329.38	9285.5
PWY-5973: cis-vaccenate biosynthesis	2321.53	2050.95	3684.64	8798.04	9545.99	8954.03
ILEUSYN-PWY: L-isoleucine biosynthesis I (from threonine)	2755.47	2563.11	5394.29	8680.5	9554.63	8948.89
BRANCHED-CHAIN-AA-SYN-PWY: superpathway of branched chain amino acid biosynthesis	2608.42	2450.74	5096.22	8410.01	9292.32	8525.64
FASYN-ELONG-PWY: fatty acid elongation -- saturated	2045.77	1884.23	3184.13	8763.27	9798.75	8373.74
PWY-5103: L-isoleucine biosynthesis III	2546.63	2335.3	5008.05	8258.03	8991.51	8362.83
PWY-7220: adenosine deoxyribonucleotides de novo biosynthesis II	2778.09	2428.16	4538.01	7634.02	8381.24	8344.26
PWY-7222: guanosine deoxyribonucleotides de novo biosynthesis II	2778.09	2428.16	4538.01	7634.02	8381.24	8344.26
PWY-7664: oleate biosynthesis IV (anaerobic)	1968.43	1809.27	3041.1	8442.65	9445.49	7986.54
PWY-7229: superpathway of adenosine nucleotides de novo biosynthesis I	1942.75	1843.52	3589.18	7332.99	8181.53	7828.15
PWY-6282: palmitoleate biosynthesis I (from (5Z)-dodec-5-enoate)	1916.66	1779.95	2979.96	8290.72	9307.15	7808.42
PWY-7228: superpathway of guanosine nucleotides de novo biosynthesis I	2581.27	2309.52	4419.94	7382.44	8019.36	7707.01
PWY-5989: stearate biosynthesis II (bacteria and plants)	1735.83	1680.97	2699.06	8066.23	9004.86	7681.12
PWY-6126: superpathway of adenosine nucleotides de novo biosynthesis II	1981.72	1862.36	3600.28	7105.9	7911.19	7574.05
PWY0-862: (5Z)-dodecenoate biosynthesis I	1873.97	1718.14	2869.25	8050.61	9024.71	7558.19
PWY-3841: folate transformations II (plants)	1633.62	1643.09	3059.37	7259.98	7661.8	7346.17
PWY-7221: guanosine ribonucleotides de novo biosynthesis	2369.06	2143.08	4127.94	6818.5	7384	6935.69
NONOXIPENT-PWY: pentose phosphate pathway (non-oxidative branch) I	1640.3	1543.11	2825.6	5888.95	6310.72	6772.5
PWY-6125: superpathway of guanosine nucleotides de novo biosynthesis II	2011.6	1840.61	2832.34	6544.83	7203.14	6715.06
PWY-7111: pyruvate fermentation to isobutanol (engineered)	1728.05	1657.49	2728.17	6678.36	7208.03	6656.68
PWY-7977: L-methionine biosynthesis IV	1960.83	1614.14	3489.52	6380.46	7046.11	6604.42
PWY-6122: 5-aminoimidazole ribonucleotide biosynthesis II	1888.57	1757.66	3453.1	6534	7170.79	6565.68
PWY-6277: superpathway of 5-aminoimidazole ribonucleotide biosynthesis	1888.57	1757.66	3453.1	6534	7170.79	6565.68
PWY-7208: superpathway of pyrimidine nucleobases salvage	2105.66	1857.1	3722.65	5970.36	6647.03	6455.89
PWY-841: superpathway of purine nucleotides de novo biosynthesis I	1667.22	1648.76	2788.3	6145.34	6718.41	6262.43
PWY66-429: fatty acid biosynthesis initiation (mitochondria)	1448.71	1414.4	2400.33	5753.82	6413.19	6201.46
PWY-8178: pentose phosphate pathway (non-oxidative branch) II	1463.02	1365.86	2324.09	5740.27	6040.45	6142.5
PWY-5686: UMP biosynthesis I	1476.93	1430.07	2275.47	6092.83	6877.37	6136.52
PWY-7790: UMP biosynthesis II	1476.93	1430.07	2275.47	6092.83	6877.37	6136.52
PWY-7791: UMP biosynthesis III	1476.93	1430.07	2275.47	6092.83	6877.37	6136.52
ARGSYNBSUB-PWY: L-arginine biosynthesis II (acetyl cycle)	1733.45	1759.71	2976.63	5796.7	6387.48	6101.89
COMPLETE-ARO-PWY: superpathway of aromatic amino acid biosynthesis	1356.87	1389.27	2019.53	5814.53	6493.58	6040.38
ARGSYN-PWY: L-arginine biosynthesis I (via L-ornithine)	1727.49	1768.07	3084.42	5804.83	6393.64	5996.54
PWY-6124: inosine-5'-phosphate biosynthesis II	1760.76	1649.84	2936.58	5845.72	6331.33	5955.42
PWY-3001: superpathway of L-isoleucine biosynthesis I	1728.68	1641.9	2866.23	5654.57	6208.11	5939.15
PWY-6123: inosine-5'-phosphate biosynthesis I	1745.85	1632.44	2923.64	5606.6	6250.73	5911.52
PWY0-162: superpathway of pyrimidine ribonucleotides de novo biosynthesis	1377.08	1329.11	2143.95	5856.5	6517.52	5876.7
PWY-7400: L-arginine biosynthesis IV (archaebacteria)	1646.81	1673.24	2812.95	5608.23	6198.25	5869.97
CALVIN-PWY: Calvin-Benson-Bassham cycle	1072.07	1186.74	1955.48	5296.49	5641.59	5764.64
PWY-6121: 5-aminoimidazole ribonucleotide biosynthesis I	1552.76	1386.05	2383.69	5768.4	6297.39	5758.37
HISTSYN-PWY: L-histidine biosynthesis	1461.97	1443.04	2380.73	5804.12	6305.39	5688.26
ARO-PWY: chorismate biosynthesis I	1265.25	1319.55	1938.24	5469	6102.59	5675.52
PWY-5097: L-lysine biosynthesis VI	1397.56	1313.81	2140.13	5768.44	6179.63	5670.72
PWY-6629: superpathway of L-tryptophan biosynthesis	1265.38	1285.26	1930.49	5507.57	6127.81	5637.25
TRPSYN-PWY: L-tryptophan biosynthesis	1294.98	1297.61	2091.86	5613.29	6206.43	5624.87
FAO-PWY: fatty acid &beta;-oxidation I (generic)	1032.18	1042.33	1086.4	3749.16	4832.25	5585.81
PWY-6163: chorismate biosynthesis from 3-dehydroquinate	1244.48	1288.86	1878.79	5131.98	5840.82	5550.62
1CMET2-PWY: folate transformations III (E. coli)	1051.41	1083.61	1401.19	5736.68	6326.86	5533.26
PWY-5971: palmitate biosynthesis (type II fatty acid synthase)	0	0	0	0	5476.36	5507.5
GLUTORN-PWY: L-ornithine biosynthesis I	1313.92	1263.53	2103.21	5181.86	5621.13	5502.79
DAPLYSINESYN-PWY: L-lysine biosynthesis I	1274.61	1254.49	1995.49	5631.99	6004.49	5460.9
PWY-7858: (5Z)-dodecenoate biosynthesis II	1447.32	1284.99	2189.1	6052.31	6736.95	5439.99
PWY-5913: partial TCA cycle (obligate autotrophs)	1504.79	1403.55	2010.88	4711.63	4960.97	5404.07
PWY66-389: phytol degradation	1217.33	1220.89	1755.59	5377.42	5824.63	5331.59
SER-GLYSYN-PWY: superpathway of L-serine and glycine biosynthesis I	1582.09	1643.21	3015.89	4807.06	5285.25	5248.69
PWY-5154: L-arginine biosynthesis III (via N-acetyl-L-citrulline)	1134.86	1093.45	1526.38	4449.23	5008.4	5213.88
UDPNAGSYN-PWY: UDP-N-acetyl-D-glucosamine biosynthesis I	1286.96	1174.07	1664.64	4988.77	5341.74	5195.97
TRNA-CHARGING-PWY: tRNA charging	1413.93	1263.54	2523.77	5114.99	5577.5	5139.92
PWY-6700: queuosine biosynthesis I (de novo)	1165.89	1101.66	1756.48	5064.59	5587.19	5115.24
THRESYN-PWY: superpathway of L-threonine biosynthesis	1405.89	1340.04	2239.11	4953.2	5495.9	5106.07
PWY-7234: inosine-5'-phosphate biosynthesis III	1248.29	1196.69	2066.94	4915.43	5377.45	5086.92
PWY-7117: C4 photosynthetic carbon assimilation cycle, PEPCK type	1301.13	1311.87	1695.13	4854.18	5224.64	5058.35
HEME-BIOSYNTHESIS-II-1: heme b biosynthesis V (aerobic)	978.788	948.263	1446.66	4912.21	5470.48	5041.69
HEME-BIOSYNTHESIS-II: heme b biosynthesis I (aerobic)	978.788	948.263	1446.66	4912.21	5470.48	5041.69
PWY-5188: tetrapyrrole biosynthesis I (from glutamate)	761.323	849.65	1138.38	4196.98	4735.04	4908.06
PWY-724: superpathway of L-lysine, L-threonine and L-methionine biosynthesis II	1332.78	1298.3	2110.03	4745.57	5107.97	4896.25
PWY-6519: 8-amino-7-oxononanoate biosynthesis I	720.454	711.771	121.041	4649.57	5013.12	4814.2
PWY-5345: superpathway of L-methionine biosynthesis (by sulfhydrylation)	1164.66	1075.86	1996.98	4589.96	4898.12	4811.4
SO4ASSIM-PWY: assimilatory sulfate reduction I	955.088	1059.57	1903.96	4557.86	4629.78	4775.52
ANAGLYCOLYSIS-PWY: glycolysis III (from glucose)	1192.01	1176.93	1865.4	4669.85	5028.12	4774.94
PWY-6385: peptidoglycan biosynthesis III (mycobacteria)	1027.15	965.078	1516.58	4658.78	5082.68	4751.22
PWY-6823: molybdopterin biosynthesis	1031.35	1151.62	2115.18	4068.59	4515.27	4730.96
PWY-7197: pyrimidine deoxyribonucleotide phosphorylation	1218.29	1081.69	2037.54	4709.82	5194.99	4619.74
PWY-7953: UDP-N-acetylmuramoyl-pentapeptide biosynthesis III (meso-diaminopimelate containing)	858.227	905.559	1284.64	4435.33	4843.12	4592.18
PEPTIDOGLYCANSYN-PWY: peptidoglycan biosynthesis I (meso-diaminopimelate containing)	1029.3	972.737	1556.82	4527.68	4931.47	4582.38
PANTO-PWY: phosphopantothenate biosynthesis I	907.557	869.304	1672.34	4099.47	4628.6	4558.03
PWY-6387: UDP-N-acetylmuramoyl-pentapeptide biosynthesis I (meso-diaminopimelate containing)	1010.35	928.339	1517.35	4432.18	4828.21	4551.44
HISDEG-PWY: L-histidine degradation I	838.471	988.534	1220.61	4877.34	5480.29	4543.68
PWY-5136: fatty acid &beta;-oxidation II (plant peroxisome)|unclassified	1485.24	1400.06	2450.28	3774.25	4279.98	4534.07
SULFATE-CYS-PWY: superpathway of sulfate assimilation and cysteine biosynthesis	946.971	989.061	1397.6	4214.91	4497.05	4449.08
HEMESYN2-PWY: heme b biosynthesis II (oxygen-independent)	416.477	449.558	421.869	4492.03	5009.53	4397.07
PWY-6386: UDP-N-acetylmuramoyl-pentapeptide biosynthesis II (lysine-containing)	959.435	946.566	1440.35	4124.35	4579.53	4394.63
PENTOSE-P-PWY: pentose phosphate pathway	1413.84	1332.47	2242.34	3963.86	4145.98	4388.22
PWY-6703: preQ0 biosynthesis	823.771	599.626	1298.3	4429.45	4937.56	4371.4
NONMEVIPP-PWY: methylerythritol phosphate pathway I	963.552	957.848	1439.49	4270.76	4743.26	4355.05
OANTIGEN-PWY: O-antigen building blocks biosynthesis (E. coli)	614.347	608.633	783.559	3812.05	4142.81	4314.2
PWY-4984: urea cycle	858.997	770.01	1471	4403.61	4619.17	4310.09
PWY1ZNC-1: assimilatory sulfate reduction IV	955.088	1059.57	1903.96	4557.86	4591.32	4259.22
PWY-7383: anaerobic energy metabolism (invertebrates, cytosol)	1065.79	1142.86	1679.07	4682.82	4906.63	4245.47
CITRULBIO-PWY: L-citrulline biosynthesis	855.879	776.984	1477.66	4310.7	4602.64	4238.53
BIOTIN-BIOSYNTHESIS-PWY: biotin biosynthesis I	694.061	677.075	146.397	4204.68	4554.13	4221.07
GLYCOLYSIS: glycolysis I (from glucose 6-phosphate)	1107.24	1059.02	1876.82	3900.13	4223.96	4100.95
PWY-6936: seleno-amino acid biosynthesis (plants)	797.314	646.398	1216.05	3873.84	4114.52	4071.17
HSERMETANA-PWY: L-methionine biosynthesis III	1191.99	1065.83	2118.84	3923.81	4079.8	4044.63
PWY-7184: pyrimidine deoxyribonucleotides de novo biosynthesis I	590.312	582.037	301.528	3373.93	4077.29	4043.9
PANTOSYN-PWY: superpathway of coenzyme A biosynthesis I (bacteria)	851.858	874.649	1344.95	3993.64	4436.2	4032.79
PWY-5695: inosine 5'-phosphate degradation	1254.52	1092.18	1716.18	3964.89	4572.7	4032.71
PWY-7663: gondoate biosynthesis (anaerobic)|unclassified	1755.56	1553.55	3174.82	3848.96	4188.64	4006.99
PWY-821: superpathway of sulfur amino acid biosynthesis (Saccharomyces cerevisiae)	680.686	671.96	1043.42	3900.33	4086.85	3985.19
PWY-5973: cis-vaccenate biosynthesis|unclassified	1759.59	1549.83	3198.2	3754.08	4052.34	3977.92
COA-PWY: coenzyme A biosynthesis I (prokaryotic)	907.538	992.03	1543.63	4083.79	4584.85	3972.16
GLYOXYLATE-BYPASS: glyoxylate cycle	1318.8	1228.56	2266.75	3538.55	3813.96	3944.16
GLUCONEO-PWY: gluconeogenesis I	1095.55	1058.85	1688.56	3965.29	4210.1	3939.75
PWY-7210: pyrimidine deoxyribonucleotides biosynthesis from CTP	609.894	597.452	25.7378	3372.26	4049.69	3926.14
PWY0-1479: tRNA processing	619.226	654.425	982.585	3793.86	4150.36	3902.43
DTDPRHAMSYN-PWY: dTDP-&beta;-L-rhamnose biosynthesis	521.809	491.148	822.77	3333.84	3715.4	3893.54
PWY-561: superpathway of glyoxylate cycle and fatty acid degradation	1579.32	1476.93	2650.13	3756.79	4122.92	3873.05
FERMENTATION-PWY: mixed acid fermentation	1504.79	1402.21	2010.88	3956.5	4310.89	3853.48
COA-PWY-1: superpathway of coenzyme A biosynthesis III (mammals)	974.569	776.858	1181.18	3829.09	4290.53	3838.88
PWY-1042: glycolysis IV	1280.16	1163.69	2003.94	3619.08	4042.5	3832.56
PWY-3841: folate transformations II (plants)|unclassified	1322.3	1293.89	2609.42	3684.07	3935.76	3788.06
VALSYN-PWY: L-valine biosynthesis|unclassified	2131.28	2042.8	4720.16	3626.24	4145.74	3778.53
PWY-6969: TCA cycle V (2-oxoglutarate synthase)	2006.73	1777.86	3565.27	3905.54	4308.66	3773
TCA: TCA cycle I (prokaryotic)	1159.16	1204	915.211	3905.54	4308.66	3773
PYRIDOXSYN-PWY: pyridoxal 5'-phosphate biosynthesis I	568.555	654.076	248.743	3272.93	3533.62	3735.99
PYRIDNUCSYN-PWY: NAD de novo biosynthesis I (from aspartate)	873.858	891.837	1350.02	3529	3993.77	3669.41
PWY-5484: glycolysis II (from fructose 6-phosphate)	923.994	899.144	1567.03	3443.11	3740.63	3660.05
PWY-7851: coenzyme A biosynthesis II (eukaryotic)	881.64	689.725	1038.62	3618.51	4061.18	3648.97
TCA-GLYOX-BYPASS: superpathway of glyoxylate bypass and TCA	1112.5	1141.57	1006.3	3649.4	4000.94	3643.2
ILEUSYN-PWY: L-isoleucine biosynthesis I (from threonine)|unclassified	2065.17	1878	4500	3089.86	3528.79	3563.72
BRANCHED-CHAIN-AA-SYN-PWY: superpathway of branched chain amino acid biosynthesis|unclassified	1946.41	1781.01	4250.75	3178.35	3597.91	3521.52
PWY-6628: superpathway of L-phenylalanine biosynthesis	835.465	829.605	1273.28	3380.59	3656.91	3513.55
FASYN-ELONG-PWY: fatty acid elongation -- saturated|unclassified	1407.44	1374.22	2498.81	3782.29	4166.3	3494.36
PWY-7198: pyrimidine deoxyribonucleotides de novo biosynthesis IV	1242.46	1038.1	2263.28	2867.19	3498.48	3458.86
PWY-1269: CMP-3-deoxy-D-manno-octulosonate biosynthesis	393.282	456.135	420.697	3148.37	3449.5	3446.73
PWY66-399: gluconeogenesis III	1191.37	1141.36	2122.79	3896.58	4081.91	3427.49
PWY0-1586: peptidoglycan maturation (meso-diaminopimelate containing)|unclassified	511.789	658.663	936.744	2966.17	3335.61	3389.67
PWY-8187: L-arginine degradation XIII (reductive Stickland reaction)	949.397	955.037	1495.32	2957.88	3432.81	3384.7
PWY-6630: superpathway of L-tyrosine biosynthesis	715.406	828.161	1148.89	3302.5	3611.2	3368.51
MET-SAM-PWY: superpathway of S-adenosyl-L-methionine biosynthesis	571.247	560.465	669.132	3119.28	3237.19	3361.18
PWY-5347: superpathway of L-methionine biosynthesis (transsulfuration)	569.271	564.945	659.467	3081.03	3201.42	3317.16
ANAEROFRUCAT-PWY: homolactic fermentation	815.659	816.606	1114.31	3348.11	3588.31	3311.12
PWY-7664: oleate biosynthesis IV (anaerobic)|unclassified	1337.76	1312.96	2373.26	3659.47	4019.41	3310.01
RIBOSYN2-PWY: flavin biosynthesis I (bacteria and plants)	663.292	712.561	717.835	2969.55	3222.92	3302.51
PWY-5103: L-isoleucine biosynthesis III|unclassified	1957.09	1734.51	4236.91	2767.84	3156.16	3292.91
PWY66-429: fatty acid biosynthesis initiation (mitochondria)|unclassified	1157.1	1137.77	2168.46	2911.08	3313.23	3272.99
PHOSLIPSYN-PWY: superpathway of phospholipid biosynthesis I (bacteria)	510.254	530.395	707.166	2905.2	3160.81	3252.41
PWY-7229: superpathway of adenosine nucleotides de novo biosynthesis I|unclassified	1492.79	1425.34	3157.96	2911.92	3384.09	3251.91
PWY-6282: palmitoleate biosynthesis I (from (5Z)-dodec-5-enoate)|unclassified	1297.69	1294.06	2295.72	3671.98	4049.47	3248.05
NAGLIPASYN-PWY: lipid IVA biosynthesis (E. coli)	185.932	163.642	95.6267	3011.63	3131.53	3242.38
PWY-8073: lipid IVA biosynthesis (P. putida)	185.932	163.642	95.6267	3011.63	3131.53	3242.38
METSYN-PWY: superpathway of L-homoserine and L-methionine biosynthesis	536.335	533.158	614.71	2977.64	3081.78	3216.71
PWY-5989: stearate biosynthesis II (bacteria and plants)|unclassified	1177.77	1212.33	2058	3498.42	3891.65	3186.72
PWY-7094: fatty acid salvage	223.835	180.704	507.713	3109.93	3212.77	3183.94
GLYCOLYSIS-E-D: superpathway of glycolysis and the Entner-Doudoroff pathway	653.986	642.259	718.167	2991.95	3175.37	3157.77
PWY-7185: UTP and CTP dephosphorylation I	416.887	414.627	15.4933	2572.94	3168.91	3143.13
GLUCOSE1PMETAB-PWY: glucose and glucose-1-phosphate degradation	806.746	923.568	1458.58	2386.73	2499.16	3140.66
PWY0-862: (5Z)-dodecenoate biosynthesis I|unclassified	1254.93	1239.29	2224.25	3508.44	3848.06	3126.41
PWY-6609: adenine and adenosine salvage III	1090.81	915.699	1469.52	3114.2	3593.96	3124.74
PWY-241: C4 photosynthetic carbon assimilation cycle, NADP-ME type	1147.86	1157.72	1790.3	3536.69	3678.32	3118.74
P105-PWY: TCA cycle IV (2-oxoglutarate decarboxylase)	1478.11	1407.5	2283.34	3189.13	3530.22	3107.18
PWY-7220: adenosine deoxyribonucleotides de novo biosynthesis II|unclassified	2253.75	1905.84	3885.24	2884.41	3320.14	3081.4
PWY-7222: guanosine deoxyribonucleotides de novo biosynthesis II|unclassified	2253.75	1905.84	3885.24	2884.41	3320.14	3081.4
PWY-7977: L-methionine biosynthesis IV|unclassified	1429.62	1186.37	2851.19	2907.51	3219.62	3060.55
PWY-6126: superpathway of adenosine nucleotides de novo biosynthesis II|unclassified	1537.3	1449.46	3161.65	2807.65	3261.27	3056.11
COMPLETE-ARO-PWY: superpathway of aromatic amino acid biosynthesis|unclassified	1035.8	1041.32	1710.56	3057.82	3397.44	3050.93
PWY-5667: CDP-diacylglycerol biosynthesis I	493.869	515.709	808.269	3109.46	3350.16	3036.03
PWY0-1319: CDP-diacylglycerol biosynthesis II	493.869	515.709	808.269	3109.46	3350.16	3036.03
PWY-5686: UMP biosynthesis I|unclassified	1128.83	1000.86	2005.53	3152.25	3557.28	3029.21
PWY-7790: UMP biosynthesis II|unclassified	1128.83	1000.86	2005.53	3152.25	3557.28	3029.21
PWY-7791: UMP biosynthesis III|unclassified	1128.83	1000.86	2005.53	3152.25	3557.28	3029.21
1CMET2-PWY: folate transformations III (E. coli)|unclassified	802.073	763.551	1248.4	3167.66	3440.06	2972.07
PWY-5138: fatty acid &beta;-oxidation IV (unsaturated, even number)	525.78	533.426	492.994	1789.54	2465.84	2955.92
PWY-7228: superpathway of guanosine nucleotides de novo biosynthesis I|unclassified	1970.03	1769.91	3788.78	2898.64	3252.32	2953.78
HISTSYN-PWY: L-histidine biosynthesis|unclassified	1073.71	1026.74	1953.09	3365.7	3677.88	2936.22
P161-PWY: acetylene degradation (anaerobic)	568.641	677.171	1021.44	2425.97	2786.48	2931.49
PWY0-1477: ethanolamine utilization	568.641	677.171	1021.44	2425.97	2786.48	2931.49
GLYCOGENSYNTH-PWY: glycogen biosynthesis I (from ADP-D-Glucose)	900.101	959.729	1716.77	2499.25	2714.84	2927.02
PWY-5097: L-lysine biosynthesis VI|unclassified	1075.09	955.3	1862.89	2940.57	3176.18	2922.95
PWY-6608: guanosine nucleotides degradation III	598.534	575.64	851.429	2775.65	3149.16	2914.32
PWY-5690: TCA cycle II (plants and fungi)	215.183	171.105	746.698	3080.29	3379.46	2912.36
PWY-7199: pyrimidine deoxyribonucleosides salvage	707.205	626.881	890.281	2374.38	2498.34	2910.91
PWY-7111: pyruvate fermentation to isobutanol (engineered)|unclassified	1216.4	1145.56	2225.64	2546.14	2864.66	2892.04
ARO-PWY: chorismate biosynthesis I|unclassified	995.471	1010.04	1624.27	2931.94	3213.26	2884.64
PWY-6629: superpathway of L-tryptophan biosynthesis|unclassified	970.213	979.535	1616.02	2896.14	3185.21	2862.61
TRPSYN-PWY: L-tryptophan biosynthesis|unclassified	998.002	1015.05	1722.21	2922.96	3161.46	2858.74
PWY-8004: Entner-Doudoroff pathway I	612.603	598.406	620.535	2713.9	2842.98	2849.6
PWY-5913: partial TCA cycle (obligate autotrophs)|unclassified	1140.06	1071.14	1675.3	2503.22	2530.08	2842.24
PWY-6125: superpathway of guanosine nucleotides de novo biosynthesis II|unclassified	1526.48	1427.44	2444.7	2797.06	3109.61	2826.31
ASPASN-PWY: superpathway of L-aspartate and L-asparagine biosynthesis	341.455	301.533	486.495	2295.96	2640.91	2824.1
PWY-702: L-methionine biosynthesis II	576.908	447.173	862.752	2731.58	2839.23	2817.74
PWY-6163: chorismate biosynthesis from 3-dehydroquinate|unclassified	977.115	1041.87	1617.76	2783.95	3098.25	2816.68
PWY-3001: superpathway of L-isoleucine biosynthesis I|unclassified	1270.23	1196.01	2426.45	2565.7	2848.43	2806.01
PWY0-162: superpathway of pyrimidine ribonucleotides de novo biosynthesis|unclassified	1085.08	964.524	1822.56	2861.16	3241.6	2783.24
COLANSYN-PWY: colanic acid building blocks biosynthesis	578.206	554.383	729.55	2258.68	2522.85	2781.88
SALVADEHYPOX-PWY: adenosine nucleotides degradation II	548.918	532.908	788.33	2637.87	2983	2772.92
NONOXIPENT-PWY: pentose phosphate pathway (non-oxidative branch) I|unclassified	1314.15	1206.03	2481.77	2670.03	2873.05	2761.44
DTDPRHAMSYN-PWY: dTDP-&beta;-L-rhamnose biosynthesis|unclassified	469.512	445.52	816.63	2364.26	2620.66	2759.43
PWY-6700: queuosine biosynthesis I (de novo)|unclassified	971.787	856.56	1574.63	2796.87	3159.92	2718.9
PWY-841: superpathway of purine nucleotides de novo biosynthesis I|unclassified	1284.11	1260.18	2386.56	2695.75	2972.91	2717.51
PWY-6549: L-glutamine biosynthesis III	863.23	841.204	1852.49	2900.78	3160.18	2709.69
PWY-7560: methylerythritol phosphate pathway II	804.157	759.334	1152.65	2621.33	3283.2	2694.92
PWY-7221: guanosine ribonucleotides de novo biosynthesis|unclassified	1778.86	1642.21	3553.86	2737.66	3042.62	2691.82
PWY-6901: superpathway of glucose and xylose degradation	664.839	620.896	733.871	2337.34	2454.66	2684.3
PWY0-845: superpathway of pyridoxal 5'-phosphate biosynthesis and salvage	400.635	434	312.944	2600.56	2888.97	2683.82
PWY-6353: purine nucleotides degradation II (aerobic)	685.345	652.093	1008.59	2637.23	3072.34	2676.43
PWY-6270: isoprene biosynthesis I	623.932	612.18	753.979	2811.77	3485.43	2669.74
PWY66-409: superpathway of purine nucleotide salvage	1116.76	1028.68	1772.89	2734.31	2982.06	2659.82
PWY4FS-7: phosphatidylglycerol biosynthesis I (plastidic)	374.67	391.04	517.521	2331.93	2486.78	2651.57
PWY4FS-8: phosphatidylglycerol biosynthesis II (non-plastidic)	374.67	391.04	517.521	2331.93	2486.78	2651.57
PWY-724: superpathway of L-lysine, L-threonine and L-methionine biosynthesis II|unclassified	986.297	952.854	1815.22	2506.25	2718.68	2649.64
PWY-6122: 5-aminoimidazole ribonucleotide biosynthesis II|unclassified	1432.82	1290.84	2962.24	2757.4	3067.79	2649.33
PWY-6277: superpathway of 5-aminoimidazole ribonucleotide biosynthesis|unclassified	1432.82	1290.84	2962.24	2757.4	3067.79	2649.33
CALVIN-PWY: Calvin-Benson-Bassham cycle|unclassified	804.195	898.927	1713.99	2530.16	2597.13	2641.73
ARG+POLYAMINE-SYN: superpathway of arginine and polyamine biosynthesis	728.931	621.194	884.843	2381.38	2769.59	2634.18
PWY-6123: inosine-5'-phosphate biosynthesis I|unclassified	1270.81	1121.98	2483.6	2542.32	2757.33	2633.4
UDPNAGSYN-PWY: UDP-N-acetyl-D-glucosamine biosynthesis I|unclassified	922.175	847.967	1329.17	2626.83	2796.01	2631.07
PWY-6124: inosine-5'-phosphate biosynthesis II|unclassified	1278.68	1230.12	2471.79	2581.55	2708.7	2628.33
HEME-BIOSYNTHESIS-II-1: heme b biosynthesis V (aerobic)|unclassified	799.206	746.376	1251.57	2747.47	2953.12	2613.36
HEME-BIOSYNTHESIS-II: heme b biosynthesis I (aerobic)|unclassified	799.206	746.376	1251.57	2747.47	2953.12	2613.36
PANTO-PWY: phosphopantothenate biosynthesis I|unclassified	711.443	674.812	1435.44	2162.94	2572.28	2609.67
OANTIGEN-PWY: O-antigen building blocks biosynthesis (E. coli)|unclassified	496.489	429.804	679.651	2307.16	2523.25	2589.91
PWY-7345: superpathway of anaerobic sucrose degradation	549.946	610.18	742.753	2277.39	2423.83	2565.41
HISDEG-PWY: L-histidine degradation I|unclassified	575.948	744.852	1129.88	2832.85	3178.76	2546.26
PWY-6385: peptidoglycan biosynthesis III (mycobacteria)|unclassified	789.697	738.966	1329.23	2465.87	2799.86	2543.48
ARGSYNBSUB-PWY: L-arginine biosynthesis II (acetyl cycle)|unclassified	1239.46	1233.94	2472.19	2603.35	2888.75	2542.2
DAPLYSINESYN-PWY: L-lysine biosynthesis I|unclassified	960.778	902.277	1636.04	2695.97	2864.29	2541.77
PWY-7117: C4 photosynthetic carbon assimilation cycle, PEPCK type|unclassified	995.871	982.736	1437.84	2427.47	2573.81	2514.37
PWY-6823: molybdopterin biosynthesis|unclassified	829.586	924.645	1807.42	2166.91	2428.01	2513.17
PWY-6121: 5-aminoimidazole ribonucleotide biosynthesis I|unclassified	1229.91	1041.17	2082.47	2601.94	2925.65	2501.52
PWY-6151: S-adenosyl-L-methionine salvage I	364.063	202.758	195.42	2169.77	2331.9	2492.36
PWY-5154: L-arginine biosynthesis III (via N-acetyl-L-citrulline)|unclassified	876.33	826.852	1208.79	2278.57	2534.82	2478.88
ARGSYN-PWY: L-arginine biosynthesis I (via L-ornithine)|unclassified	1229.19	1262.93	2578.22	2596.19	2865.21	2477.79
PWY-6387: UDP-N-acetylmuramoyl-pentapeptide biosynthesis I (meso-diaminopimelate containing)|unclassified	791.592	739.138	1345.03	2378.34	2694.25	2469.84
THRESYN-PWY: superpathway of L-threonine biosynthesis|unclassified	1055.47	971.86	1891.59	2380.18	2605.83	2468.57
TRNA-CHARGING-PWY: tRNA charging|unclassified	1114.94	985.166	2212.01	2322.35	2596.28	2465.11
PWY-7400: L-arginine biosynthesis IV (archaebacteria)|unclassified	1182.72	1194.7	2312.55	2556.53	2821.18	2460.26
PWY-5659: GDP-mannose biosynthesis	428.137	417.436	437.678	2120.71	2428.82	2458.61
PWY-7208: superpathway of pyrimidine nucleobases salvage|unclassified	1538.33	1355.99	3223.74	2370.74	2671.03	2454.01
PWY-5189: tetrapyrrole biosynthesis II (from glycine)	1008.13	1014.52	1482.48	2946.51	3121.59	2445.81
PWY-8178: pentose phosphate pathway (non-oxidative branch) II|unclassified	1096.5	955.149	2011.14	2417.05	2564.08	2415.12
PWY-7953: UDP-N-acetylmuramoyl-pentapeptide biosynthesis III (meso-diaminopimelate containing)|unclassified	611.608	692.719	1030.51	2293.57	2547.66	2407.56
PEPTIDOGLYCANSYN-PWY: peptidoglycan biosynthesis I (meso-diaminopimelate containing)|unclassified	793.644	753.399	1370.62	2377.12	2690.56	2402.95
PWY66-389: phytol degradation|unclassified	852.993	825.446	1393.9	2358.37	2548.37	2401.34
PWY-5918: superpathway of heme b biosynthesis from glutamate	471.565	443.846	632.909	2302.92	2420.64	2385.32
PWY0-781: aspartate superpathway	664.217	640.038	720.933	2281.47	2582.15	2370.91
GLYCOLYSIS-TCA-GLYOX-BYPASS: superpathway of glycolysis, pyruvate dehydrogenase, TCA, and glyoxylate bypass	522.248	510.897	968.884	1450.41	1717.54	2366.13
PWY-6386: UDP-N-acetylmuramoyl-pentapeptide biosynthesis II (lysine-containing)|unclassified	716.644	743.188	1175.24	2309.85	2562.95	2346.38
FERMENTATION-PWY: mixed acid fermentation|unclassified	1140.06	1071.14	1675.3	2387.61	2504.59	2342.72
PWY-7234: inosine-5'-phosphate biosynthesis III|unclassified	799.012	753.376	1657.59	2280.73	2480.24	2342.33
PWY-6922: L-N&delta;-acetylornithine biosynthesis	460.044	341.563	713.128	1759.47	2100	2307.96
P4-PWY: superpathway of L-lysine, L-threonine and L-methionine biosynthesis I	650.179	629.897	696.74	2214.75	2510.68	2301.02
HOMOSER-METSYN-PWY: L-methionine biosynthesis I	348.933	353.276	383.224	2124.9	2155.12	2292.82
PWY-6519: 8-amino-7-oxononanoate biosynthesis I|unclassified	539.563	586.914	119.838	2368.51	2601.7	2292.58
PWY-5676: acetyl-CoA fermentation to butanoate II	424.63	420.889	604.131	1980.77	2230.25	2283.5
HEMESYN2-PWY: heme b biosynthesis II (oxygen-independent)|unclassified	288.104	300.127	326.679	2344.29	2544.89	2280.92
PWY-5188: tetrapyrrole biosynthesis I (from glutamate)|unclassified	509.482	605.76	948.24	1821.51	2189.01	2280.35
ANAGLYCOLYSIS-PWY: glycolysis III (from glucose)|unclassified	828.248	851.504	1571.65	2326.25	2496.01	2279.66
GLUTORN-PWY: L-ornithine biosynthesis I|unclassified	992.685	980.404	1819.65	2344.05	2600.55	2278.87
PWY-5723: Rubisco shunt	625.939	659.807	1451.28	1563.92	1788.44	2275.42
PWY-7323: superpathway of GDP-mannose-derived O-antigen building blocks biosynthesis	417.57	423.228	351.154	1854.57	2092.59	2266.01
PENTOSE-P-PWY: pentose phosphate pathway|unclassified	1082.76	988.299	1942.81	1975.07	2112.36	2257.1
SER-GLYSYN-PWY: superpathway of L-serine and glycine biosynthesis I|unclassified	1092.77	1130.5	2439.02	1944.66	2062.14	2240.4
PWY-5028: L-histidine degradation II	147.877	295.793	337.264	1766.93	1880.62	2238.6
PWY-5855: ubiquinol-7 biosynthesis (early decarboxylation)	442.906	485.979	433.603	1660.84	1841.53	2236.07
NONMEVIPP-PWY: methylerythritol phosphate pathway I|unclassified	751.367	747.336	1225.68	2325.46	2503.28	2234.51
PWY-5464: superpathway of cytosolic glycolysis (plants), pyruvate dehydrogenase and TCA cycle	300.88	241.729	627.167	1604.24	1633.28	2212.19
PWY-6703: preQ0 biosynthesis|unclassified	537.67	348.122	1083.86	2221.65	2462.54	2208.54
SO4ASSIM-PWY: assimilatory sulfate reduction I|unclassified	730.293	830.306	1645.4	2045.6	1984.69	2205.53
PWY-5345: superpathway of L-methionine biosynthesis (by sulfhydrylation)|unclassified	895.973	833.907	1710.79	2154.07	2210.31	2178.57
PWY-6305: superpathway of putrescine biosynthesis	531.484	462.531	719.43	2132.84	2420.52	2166.47
PWY0-1261: anhydromuropeptides recycling I	291.616	282.408	288.457	1777.23	1976.72	2159.53
PWY-7197: pyrimidine deoxyribonucleotide phosphorylation|unclassified	1052.18	929	1886.7	2332.93	2615.41	2152.88
PWY-7761: NAD salvage pathway II (PNC IV cycle)	262.988	264.106	204.674	1858	2012.29	2135.49
PWY-6969: TCA cycle V (2-oxoglutarate synthase)|unclassified	1325.23	1243.28	2883.69	2103.32	2247.77	2134.28
TCA: TCA cycle I (prokaryotic)|unclassified	544.438	735.738	722.817	2103.32	2247.77	2134.28
PWY-5695: inosine 5'-phosphate degradation|unclassified	929.769	837.509	1531.96	1973.21	2551.71	2128.1
PWY-1042: glycolysis IV|unclassified	882.706	802.219	1682.39	1843.9	2023.82	2099.15
PWY-7858: (5Z)-dodecenoate biosynthesis II|unclassified	996.982	913.861	1816.35	2369.52	2440.8	2098.07
PANTOSYN-PWY: superpathway of coenzyme A biosynthesis I (bacteria)|unclassified	654.652	641.155	1128.26	2030.15	2340.07	2094.12
PWY0-1337: oleate &beta;-oxidation	236.043	248.901	371.561	1248.4	1827.28	2087.81
PWY-6936: seleno-amino acid biosynthesis (plants)|unclassified	652.467	537.838	1126.88	2038.77	2108.69	2078.63
PWY-7282: 4-amino-2-methyl-5-diphosphomethylpyrimidine biosynthesis II	346.012	384.044	408.184	1943.7	2226.43	2069.68
COA-PWY-1: superpathway of coenzyme A biosynthesis III (mammals)|unclassified	742.014	632.717	1037.61	2217.09	2520.71	2064.41
PWY0-1298: superpathway of pyrimidine deoxyribonucleosides degradation	463.515	367.785	516.583	1751.82	1988.73	2063.57
PYRIDOXSYN-PWY: pyridoxal 5'-phosphate biosynthesis I|unclassified	418.494	447.845	241.637	1899.41	2066.83	2063.19
ARGININE-SYN4-PWY: L-ornithine biosynthesis II	451.154	352.362	678.292	1433.63	1785.68	2059.73
PWY-5981: CDP-diacylglycerol biosynthesis III	352.165	387.055	444.957	1826.62	1955.41	2051.11
FAO-PWY: fatty acid &beta;-oxidation I (generic)|unclassified	699.782	622.528	821.904	1516.74	2016.88	2042.33
PWY-6147: 6-hydroxymethyl-dihydropterin diphosphate biosynthesis I	306.958	361.402	301.577	1500.61	1795.99	2034.99
PYRIDNUCSYN-PWY: NAD de novo biosynthesis I (from aspartate)|unclassified	717.66	710.38	1232.21	1977.91	2248.89	2030.43
SULFATE-CYS-PWY: superpathway of sulfate assimilation and cysteine biosynthesis|unclassified	696.94	717.021	1204.09	1803.29	1884.88	2006.92
GLUCONEO-PWY: gluconeogenesis I|unclassified	670.559	661.357	1380.01	1821.19	1960.31	1998.56
COA-PWY: coenzyme A biosynthesis I (prokaryotic)|unclassified	677.441	732.525	1344.06	2109.45	2415.86	1988.12
HSERMETANA-PWY: L-methionine biosynthesis III|unclassified	910.663	832.944	1740.46	2125.89	2100.43	1949.73
PWY-5941: glycogen degradation II	383.024	435.598	760.34	1422.84	1534.58	1923.1
BIOTIN-BIOSYNTHESIS-PWY: biotin biosynthesis I|unclassified	505.166	527.204	144.335	2144.31	2350.68	1916.23
PWY0-1296: purine ribonucleosides degradation	665.712	611.985	938.367	1642.13	1915.72	1913.21
COBALSYN-PWY: superpathway of adenosylcobalamin salvage from cobinamide I	266.998	361.635	240.083	1781.64	2057.16	1904.61
PWY-5920: superpathway of heme b biosynthesis from glycine	436.434	399.758	572.37	1955.08	2023.49	1901.33
PWY-561: superpathway of glyoxylate cycle and fatty acid degradation|unclassified	989.958	949.46	1884.89	1945.04	1995.06	1900.74
PWY-7851: coenzyme A biosynthesis II (eukaryotic)|unclassified	661.075	556.847	913.156	2066.82	2356.72	1899.96
PWY-7942: 5-oxo-L-proline metabolism	250.561	383.687	417.97	1525.72	1620.21	1898.55
PWY-821: superpathway of sulfur amino acid biosynthesis (Saccharomyces cerevisiae)|unclassified	469.585	468.833	855.294	1825.58	1872.5	1893.46
CITRULBIO-PWY: L-citrulline biosynthesis|unclassified	607.945	558.017	1217.46	1984.51	2232.97	1890.86
PWY1ZNC-1: assimilatory sulfate reduction IV|unclassified	730.293	830.306	1645.4	2045.6	1984.69	1873.97
PWY0-1297: superpathway of purine deoxyribonucleosides degradation	562.719	528.591	901.417	1581.94	1792.21	1857.43
PWY-4984: urea cycle|unclassified	603.702	544.042	1205.24	1831.91	2046.3	1855.9
GLYCOLYSIS: glycolysis I (from glucose 6-phosphate)|unclassified	802.169	791.247	1552.09	1810.06	1949.66	1849.41
TYRFUMCAT-PWY: L-tyrosine degradation I	134	118.238	162.536	1504.42	1669.84	1848.43
PWY-6606: guanosine nucleotides degradation II	228.267	286.644	356.546	1838.7	2172.28	1838.11
PWY-6185: 4-methylcatechol degradation (ortho cleavage)	411.158	410.366	415.318	1735.57	1947.51	1814.94
PWY-241: C4 photosynthetic carbon assimilation cycle, NADP-ME type|unclassified	867.987	868.349	1495.23	1970.14	2011	1791.71
PWY-8187: L-arginine degradation XIII (reductive Stickland reaction)|unclassified	749.319	764.146	1360.44	1742.08	2083.9	1789.02
PWY-6292: superpathway of L-cysteine biosynthesis (mammalian)	428.432	634.57	836.912	1707.08	1920.68	1779.92
P105-PWY: TCA cycle IV (2-oxoglutarate decarboxylase)|unclassified	1030.18	985.059	1946.35	1737.25	1824.66	1768.29
PWY-7560: methylerythritol phosphate pathway II|unclassified	645.197	622.814	1014.81	1793.34	2133.28	1763.92
PWY-7199: pyrimidine deoxyribonucleosides salvage|unclassified	560.323	490.687	801.717	1307.17	1304.5	1752.78
TCA-GLYOX-BYPASS: superpathway of glyoxylate bypass and TCA|unclassified	549.873	695.185	772.668	1858.27	1890.01	1744.48
POLYAMSYN-PWY: superpathway of polyamine biosynthesis I	466.958	380.597	523.936	1509.65	1780.72	1695.83
PWY-6609: adenine and adenosine salvage III|unclassified	776.588	680.185	1300.09	1531.23	1883.28	1687.9
PWY0-42: 2-methylcitrate cycle I	356.194	347.775	637.968	1430.18	1694.02	1679.61
PWY-7383: anaerobic energy metabolism (invertebrates, cytosol)|unclassified	775.642	845.926	1444.79	1969.49	2060.72	1667.58
PWY-5180: toluene degradation I (aerobic) (via o-cresol)	406.522	401.482	521.61	1635.81	1676.36	1657.73
PWY-7237: myo-, chiro- and scyllo-inositol degradation	335.704	349.925	683.519	1673.65	2045.19	1651.06
PWY-6897: thiamine diphosphate salvage II	327.99	306.368	236.862	1267.53	1485.23	1643.65
PWY-5484: glycolysis II (from fructose 6-phosphate)|unclassified	656.743	655.643	1302.09	1560.77	1695.71	1630.89
PWY-5121: superpathway of geranylgeranyl diphosphate biosynthesis II (via MEP)	416.124	288.463	486.37	1519.84	1794.47	1621.97
PWY-6545: pyrimidine deoxyribonucleotides de novo biosynthesis III	558.512	549.724	298.662	3077.83	3716.25	1619.25
PWY-7238: sucrose biosynthesis II	292.641	340.564	596.845	1181.58	1272.93	1616.34
ANAEROFRUCAT-PWY: homolactic fermentation|unclassified	490.317	501.96	931.113	1503.31	1652.91	1613.42
FOLSYN-PWY: superpathway of tetrahydrofolate biosynthesis and salvage	265.224	347.982	360.83	1263.43	1554.85	1611.84
PWY-5022: 4-aminobutanoate degradation V	303.274	159.536	350.693	1442.6	1571.46	1607.73
PWY66-399: gluconeogenesis III|unclassified	871.225	859.144	1764.97	1807.07	1921.28	1590.59
PWY-6270: isoprene biosynthesis I|unclassified	469.189	494.669	698.163	1821.73	2127.22	1587.77
GLYOXYLATE-BYPASS: glyoxylate cycle|unclassified	872.445	829.96	1827.35	1609.61	1680.15	1581.96
PWY-7328: superpathway of UDP-glucose-derived O-antigen building blocks biosynthesis	487.691	445.193	820.466	1726.39	1728.64	1566.29
GLYCOGENSYNTH-PWY: glycogen biosynthesis I (from ADP-D-Glucose)|unclassified	741.239	804.924	1513.6	1305.69	1520.6	1562.71
RIBOSYN2-PWY: flavin biosynthesis I (bacteria and plants)|unclassified	466.213	446.417	588.528	1317.83	1546.83	1561.68
NADSYN-PWY: NAD de novo biosynthesis II (from tryptophan)	20.9385	0	78.2457	1683.32	1719.02	1548.63
PWY-1269: CMP-3-deoxy-D-manno-octulosonate biosynthesis|unclassified	299.158	312.914	347.779	1367.79	1512.1	1532.9
PWY-2941: L-lysine biosynthesis II	181.318	79.6111	115.872	1046.53	1262.47	1524.61
PRPP-PWY: superpathway of histidine, purine, and pyrimidine biosynthesis	0	0	0	349.648	547.738	1515.48
REDCITCYC: TCA cycle VI (Helicobacter)	543.932	560.369	863.494	1262.07	1494.44	1502.79
PYRIDNUCSAL-PWY: NAD salvage pathway I (PNC VI cycle)	102.716	166.906	206.216	1289.62	1410.72	1488.63
PWY-5675: nitrate reduction V (assimilatory)	378.465	315.224	416.405	1191.81	1242.18	1480.63
PWY-5417: catechol degradation III (ortho-cleavage pathway)	221.03	266.616	326.12	1321.5	1553.36	1480.34
PWY-5431: aromatic compounds degradation via &beta;-ketoadipate	221.03	266.616	326.12	1321.5	1553.36	1480.34
P161-PWY: acetylene degradation (anaerobic)|unclassified	485.116	541.733	905.431	1062.6	1199.24	1477.29
PWY0-1477: ethanolamine utilization|unclassified	485.116	541.733	905.431	1062.6	1199.24	1477.29
PWY-6630: superpathway of L-tyrosine biosynthesis|unclassified	563.316	618.145	944.568	1521.57	1631.77	1474.63
PWY-7115: C4 photosynthetic carbon assimilation cycle, NAD-ME type	590.307	575.678	874.288	1524.27	1730.86	1467.94
PWY-6628: superpathway of L-phenylalanine biosynthesis|unclassified	663.236	598.364	1064.01	1462.57	1533.62	1463.44
PWY66-398: TCA cycle III (animals)	215.183	171.105	613.95	827.563	986.233	1455.7
PWY0-1061: superpathway of L-alanine biosynthesis	539.523	530.706	824.88	1515.38	1744.07	1454.99
NAGLIPASYN-PWY: lipid IVA biosynthesis (E. coli)|unclassified	83.8458	73.7815	67.0505	1420.74	1492.63	1433.22
PWY-8073: lipid IVA biosynthesis (P. putida)|unclassified	83.8458	73.7815	67.0505	1420.74	1492.63	1433.22
GLYCOLYSIS-E-D: superpathway of glycolysis and the Entner-Doudoroff pathway|unclassified	399.395	422.085	583.391	1336.56	1401.78	1430.74
GLUCOSE1PMETAB-PWY: glucose and glucose-1-phosphate degradation|unclassified	656.826	761.247	1290.11	1197.09	1106.78	1430.21
THISYN-PWY: superpathway of thiamine diphosphate biosynthesis I	397.892	307.487	324.342	1226.33	1152.01	1414.04
PWY-7392: taxadiene biosynthesis (engineered)	341.98	201.442	417.862	1309.45	1519.24	1401.13
PWY3O-4107: NAD salvage pathway V (PNC V cycle)	84.9284	152.885	258.278	1217.66	1333.12	1397.59
PWY66-391: fatty acid &beta;-oxidation VI (mammalian peroxisome)	63.8185	193.727	109.391	795.723	964.063	1395.83
DENOVOPURINE2-PWY: superpathway of purine nucleotides de novo biosynthesis II	0	0	0	300.139	474.288	1393.56
PWY-702: L-methionine biosynthesis II|unclassified	336.544	278.332	753.957	1388.1	1355.67	1385.06
PWY-6182: superpathway of salicylate degradation	195.618	231.802	249.631	1201.13	1307.32	1369.52
COLANSYN-PWY: colanic acid building blocks biosynthesis|unclassified	423.141	405.746	696.341	1197.71	1301.27	1367.59
PHOSLIPSYN-PWY: superpathway of phospholipid biosynthesis I (bacteria)|unclassified	396.79	379.887	541.255	1124.15	1184.75	1344.96
PWY-8004: Entner-Doudoroff pathway I|unclassified	359.795	381.742	500.108	1232.63	1279.64	1332.75
GALACTARDEG-PWY: D-galactarate degradation I	114.919	121.792	123.722	1255.22	1403.11	1329.83
GLUCARGALACTSUPER-PWY: superpathway of D-glucarate and D-galactarate degradation	114.919	121.792	123.722	1255.22	1403.11	1329.83
PWY-7357: thiamine phosphate formation from pyrithiamine and oxythiamine (yeast)	310.743	295.052	174.294	968.045	1146.68	1324.8
PWY0-1241: ADP-L-glycero-&beta;-D-manno-heptose biosynthesis	404.718	396.131	533.454	1125.78	1323.45	1322.89
PWY0-845: superpathway of pyridoxal 5'-phosphate biosynthesis and salvage|unclassified	300.403	270.74	304.835	1331.18	1597.5	1319.57
PWY-5189: tetrapyrrole biosynthesis II (from glycine)|unclassified	794.137	767.917	1227.31	1604.45	1787.74	1318.62
GLYCOCAT-PWY: glycogen degradation I	225.492	189.988	370.298	1134.13	1137.02	1314.42
LEU-DEG2-PWY: L-leucine degradation I	245.414	258.713	130.421	930.848	972.16	1313.41
PWY-8173: anteiso-branched-chain fatty acid biosynthesis	0	0	0	0	1051.56	1303.83
PWY-8174: odd iso-branched-chain fatty acid biosynthesis	0	0	0	0	1051.56	1303.83
PWY-8175: even iso-branched-chain fatty acid biosynthesis	0	0	0	0	1051.56	1303.83
PWY-5747: 2-methylcitrate cycle II	323.635	295.533	626.724	1208.77	1258.52	1289.52
CATECHOL-ORTHO-CLEAVAGE-PWY: catechol degradation to &beta;-ketoadipate	173.637	211.948	253.345	1150.31	1379.25	1287.64
PWY-6608: guanosine nucleotides degradation III|unclassified	382.737	357.652	750.706	1023.14	1145.27	1280.58
PWY-6285: superpathway of fatty acids biosynthesis (E. coli)	0	0	0	0	1068.74	1280.25
PWY0-1479: tRNA processing|unclassified	392.904	450.095	753.009	1344.42	1442.85	1272.88
P108-PWY: pyruvate fermentation to propanoate I	397.331	427.021	801.935	1263.37	1438.28	1263.83
PWY-6901: superpathway of glucose and xylose degradation|unclassified	475.246	443.605	665.485	1161.22	1252.33	1263.22
PWY-5136: fatty acid &beta;-oxidation II (plant peroxisome)|g__Cupriavidus.s__Cupriavidus_sp_P_10	85.2416	148.72	145.174	411.159	440.888	1262.87
MET-SAM-PWY: superpathway of S-adenosyl-L-methionine biosynthesis|unclassified	244.064	250.145	451.147	1369.19	1335.68	1261.69
PWY66-409: superpathway of purine nucleotide salvage|unclassified	887.157	825.438	1537.9	1327.44	1492.89	1257.72
PWY-6922: L-N&delta;-acetylornithine biosynthesis|unclassified	332.646	260.67	586.216	874.734	1039.23	1247.53
PWY-5347: superpathway of L-methionine biosynthesis (transsulfuration)|unclassified	242.237	249.498	445.305	1347.81	1308.33	1242.91
GLUCARDEG-PWY: D-glucarate degradation I	114.375	121.643	130.215	1162.77	1331.6	1241.32
PWY-5667: CDP-diacylglycerol biosynthesis I|unclassified	390.084	338.022	741.022	1199.29	1231.07	1236.07
PWY0-1319: CDP-diacylglycerol biosynthesis II|unclassified	390.084	338.022	741.022	1199.29	1231.07	1236.07
PWY-6151: S-adenosyl-L-methionine salvage I|unclassified	211.398	133.587	170.912	991.817	1189	1233.41
PWY-621: sucrose degradation III (sucrose invertase)	188.15	243.268	216.938	926.253	976.886	1223.03
PWY-6612: superpathway of tetrahydrofolate biosynthesis	196.535	259.476	259.77	921.762	1149.11	1211.93
PWY-7118: chitin deacetylation	411.656	235.156	428.891	1048.89	1087.2	1200.58
ARGININE-SYN4-PWY: L-ornithine biosynthesis II|unclassified	330.045	303.555	558.8	756.99	913.801	1199.45
PWY-5384: sucrose degradation IV (sucrose phosphorylase)	197.182	257.423	235.547	891.222	935.961	1195.56
METSYN-PWY: superpathway of L-homoserine and L-methionine biosynthesis|unclassified	221.012	228.928	409.343	1302.52	1252.69	1189.53
PROTOCATECHUATE-ORTHO-CLEAVAGE-PWY: protocatechuate degradation II (ortho-cleavage pathway)	304.179	279.732	305.231	868.017	1077.63	1187.09
SALVADEHYPOX-PWY: adenosine nucleotides degradation II|unclassified	377.14	357.452	689.32	936.291	1033.51	1184.96
PWY-6549: L-glutamine biosynthesis III|unclassified	707.785	690.762	1564.4	844.457	1034.14	1179.15
PWY-5651: L-tryptophan degradation to 2-amino-3-carboxymuconate semialdehyde	13.3093	0	50.6315	1287.08	1295.34	1167.23
ARGDEG-PWY: superpathway of L-arginine, putrescine, and 4-aminobutanoate degradation	153.16	192.49	210.122	1109.91	1196.7	1166.77
ORNARGDEG-PWY: superpathway of L-arginine and L-ornithine degradation	153.16	192.49	210.122	1109.91	1196.7	1166.77
PWY-5659: GDP-mannose biosynthesis|unclassified	289.564	281.441	424.049	1079.53	1194.18	1162.42
PWY-7268: cytosolic NADPH production (yeast)	248.979	287.065	112.615	755.487	896	1158.32
PWY-6292: superpathway of L-cysteine biosynthesis (mammalian)|unclassified	400.104	552.758	800.761	1003.71	1150.01	1120.57
PWY-7388: octanoyl-[acyl-carrier protein] biosynthesis (mitochondria, yeast)	328.244	267.18	344.307	490.431	695.095	1112.14
DENITRIFICATION-PWY: nitrate reduction I (denitrification)	113.322	88.8786	171.955	898.38	934.483	1111.72
ORNDEG-PWY: superpathway of ornithine degradation	340.515	348.651	603.778	933.458	1102.42	1099.33
PWY-7345: superpathway of anaerobic sucrose degradation|unclassified	370.602	429.062	578.499	1066.46	1187.86	1091.88
PWY-6305: superpathway of putrescine biosynthesis|unclassified	380.491	323.962	593.73	1089	1276.89	1086.4
PWY-7198: pyrimidine deoxyribonucleotides de novo biosynthesis IV|unclassified	1069.75	900.785	1997.72	1300.43	1281.64	1085.12
PWY-7282: 4-amino-2-methyl-5-diphosphomethylpyrimidine biosynthesis II|unclassified	284.854	271.743	401.517	980.518	1170.58	1080.21
PWY-5415: catechol degradation I (meta-cleavage pathway)	136.977	154.461	188.055	747.875	665.459	1078.52
PWY-6147: 6-hydroxymethyl-dihydropterin diphosphate biosynthesis I|unclassified	224.29	229.143	241.579	852.256	950.554	1076.34
POLYISOPRENSYN-PWY: polyisoprenoid biosynthesis (E. coli)	280.266	192.446	337.918	1014.72	1215.33	1066.05
PWY4FS-7: phosphatidylglycerol biosynthesis I (plastidic)|unclassified	289.882	295.832	392.67	842.638	867.179	1058.62
PWY4FS-8: phosphatidylglycerol biosynthesis II (non-plastidic)|unclassified	289.882	295.832	392.67	842.638	867.179	1058.62
METHGLYUT-PWY: superpathway of methylglyoxal degradation	0	23.6613	0	1164.4	1332.69	1052.03
PWY-5941: glycogen degradation II|unclassified	339.185	318.087	656.73	799.704	894.595	1050.85
PWY-6353: purine nucleotides degradation II (aerobic)|unclassified	485.452	454.41	888.602	1097.86	1247.67	1048.22
PWY-5505: L-glutamate and L-glutamine biosynthesis	345.135	339.295	618.523	928.871	1037.19	1047.91
COBALSYN-PWY: superpathway of adenosylcobalamin salvage from cobinamide I|unclassified	165.772	246.841	226.304	997.987	1203.74	1044.89
ASPASN-PWY: superpathway of L-aspartate and L-asparagine biosynthesis|unclassified	288.918	208.973	452.178	758.215	885.837	1039.18
PWY-5138: fatty acid &beta;-oxidation IV (unsaturated, even number)|unclassified	369.834	316.618	366.444	722.236	1033.29	1031.46
PWY-7211: superpathway of pyrimidine deoxyribonucleotides de novo biosynthesis	479.149	517.866	211.375	1068.08	721.904	1028.32
PWY-7269: mitochondrial NADPH production (yeast)	170.046	197.561	76.2258	517.994	615.404	1020.45
PWY0-1586: peptidoglycan maturation (meso-diaminopimelate containing)|g__Pseudoxanthomonas.s__Pseudoxanthomonas_sp_CF385	0	0	0	1665.82	1827.65	1018.5
ARG+POLYAMINE-SYN: superpathway of arginine and polyamine biosynthesis|unclassified	342.678	251.03	587.16	775.544	984.676	1009.78
PWY-7356: thiamine diphosphate salvage IV (yeast)	201.392	174.071	155.002	814.038	823.457	1005.96
PWY-5918: superpathway of heme b biosynthesis from glutamate|unclassified	308.961	283.315	568.58	1264.61	1374.14	1003.6
PWY66-430: myristate biosynthesis (mitochondria)	0	0	0	0	647.77	1003.1
THISYN-PWY: superpathway of thiamine diphosphate biosynthesis I|unclassified	244.402	0	130.611	865.103	828.514	999.812
PWY-5723: Rubisco shunt|unclassified	450.916	437.857	1199.04	787.992	918.007	998.27
PPGPPMET-PWY: ppGpp metabolism	169.314	208.842	286.103	653.666	720.143	995.039
PWY-7323: superpathway of GDP-mannose-derived O-antigen building blocks biosynthesis|unclassified	242.158	240.017	256.464	1025.13	1116.29	990.747
PWY0-1296: purine ribonucleosides degradation|unclassified	551.662	521.556	815.276	941.348	1213.5	983.879
PWY66-367: ketogenesis	468.155	403.345	547.802	798.774	882.602	967.533
PWY0-1297: superpathway of purine deoxyribonucleosides degradation|unclassified	483.254	458.463	778.699	936.424	1131.5	964.227
PWY-7883: anhydromuropeptides recycling II	100.602	112.506	21.9561	726.483	770.175	948.05
PWY-7210: pyrimidine deoxyribonucleotides biosynthesis from CTP|unclassified	174.295	247.11	25.7182	622.388	692.605	945.116
PWY-7340: 9-cis, 11-trans-octadecadienoyl-CoA degradation (isomerase-dependent, yeast)	47.6932	134.364	78.5806	534.834	663.662	943.721
PWY-3781: aerobic respiration I (cytochrome c)	876.254	862.55	1329.24	1020.57	1057.66	938.35
PWY-5676: acetyl-CoA fermentation to butanoate II|unclassified	321.567	350.779	551.644	760.321	840.08	937.783
P101-PWY: ectoine biosynthesis	367.654	366.154	198.365	1046.14	1152.66	931.23
PWY-7942: 5-oxo-L-proline metabolism|unclassified	226.827	315.074	331.624	731.788	898.574	929.603
ILEUDEG-PWY: L-isoleucine degradation I	184.442	102.5	46.4844	883.942	907.883	926.198
PWY-I9: L-cysteine biosynthesis VI (from L-methionine)	244.988	171.967	209.184	697.431	835	926.156
PWY-5121: superpathway of geranylgeranyl diphosphate biosynthesis II (via MEP)|unclassified	340.052	263.607	429.962	965.192	1114.43	920.394
PWY-7761: NAD salvage pathway II (PNC IV cycle)|unclassified	159.509	132.941	110.873	784.46	940.266	916.492
PWY-7184: pyrimidine deoxyribonucleotides de novo biosynthesis I|unclassified	331.095	367.866	298.812	582.311	647.375	914.626
PWY-5100: pyruvate fermentation to acetate and lactate II	285.112	266.21	395.707	650.407	755.835	914.283
P41-PWY: pyruvate fermentation to acetate and (S)-lactate I	285.112	266.21	283.073	650.407	755.835	914.283
PWY-7094: fatty acid salvage|unclassified	216.342	175.348	491.502	1198.61	1189.96	906.243
PWY-181: photorespiration	197.839	168.984	158.291	778.38	848.324	905.218
PWY-8131: 5'-deoxyadenosine degradation II	214.628	91.4158	158.195	543.624	636.379	903.743
PWY-7238: sucrose biosynthesis II|unclassified	264.252	247.807	514.48	667.206	765.797	902.587
PWY-6897: thiamine diphosphate salvage II|unclassified	257.918	261.275	224.876	660.756	874.239	891.555
GLYCOLYSIS-TCA-GLYOX-BYPASS: superpathway of glycolysis, pyruvate dehydrogenase, TCA, and glyoxylate bypass|unclassified	331.439	328.773	734.505	520.482	510.148	880.613
PWY0-1261: anhydromuropeptides recycling I|unclassified	150.261	120.165	221.472	752.477	791.878	879.97
AST-PWY: L-arginine degradation II (AST pathway)	87.2584	107.512	28.8683	619.727	829.802	876.158
PWY-6895: superpathway of thiamine diphosphate biosynthesis II	356.061	256.192	255.829	491.429	874.21	875.931
PWY-5028: L-histidine degradation II|unclassified	86.4814	184.254	193.427	1035.42	951.109	872.981
PWY0-1298: superpathway of pyrimidine deoxyribonucleosides degradation|unclassified	366.361	263.489	493.837	831.141	939.085	868.57
URSIN-PWY: ureide biosynthesis	320.932	184.443	397.879	926.252	1050.9	867.572
NADSYN-PWY: NAD de novo biosynthesis II (from tryptophan)|unclassified	0	0	75.3789	642.23	782.222	863.171
PWY0-781: aspartate superpathway|unclassified	372.864	373.825	604.73	1038.03	1167.65	862.797
PWY-5675: nitrate reduction V (assimilatory)|unclassified	357.525	285.527	390.152	833.978	852.037	857.663
PWY-6293: superpathway of L-cysteine biosynthesis (fungi)	284.817	243.01	604.003	723.817	866.064	850.268
TYRFUMCAT-PWY: L-tyrosine degradation I|unclassified	43.3065	66.9173	24.0759	500.169	626.394	848.978
PWY-6507: 4-deoxy-L-threo-hex-4-enopyranuronate degradation	110.764	112.879	172.535	727.673	749.144	848.707
PWY-6317: D-galactose degradation I (Leloir pathway)	257.276	185.831	358.498	676.586	819.877	847.888
P4-PWY: superpathway of L-lysine, L-threonine and L-methionine biosynthesis I|unclassified	359.548	362.954	583.107	1007.59	1132.27	833.074
GALACTUROCAT-PWY: D-galacturonate degradation I	112.03	116.138	166.66	601.816	549.384	826.19
PWY-7242: D-fructuronate degradation	123.699	128.516	193.323	578.29	511.103	822.031
PWY-5920: superpathway of heme b biosynthesis from glycine|unclassified	287.563	252.675	517.3	1140.75	1211.73	820.649
PWY-1361: benzoyl-CoA degradation I (aerobic)	78.7141	76.086	236.905	881.465	956.536	817.293
P441-PWY: superpathway of N-acetylneuraminate degradation	129.656	137.758	148.636	554.094	733.859	810.328
PWY-6185: 4-methylcatechol degradation (ortho cleavage)|unclassified	287.669	309.265	308.573	653.321	780.311	810.144
PWY-5971: palmitate biosynthesis (type II fatty acid synthase)|unclassified	0	0	0	0	2377.61	810.092
PWY-5130: 2-oxobutanoate degradation I	463.723	402.934	576.03	971.38	1281.06	803.245
PWY-5838: superpathway of menaquinol-8 biosynthesis I	109.737	0	176.045	423.733	468.958	803.048
P42-PWY: incomplete reductive TCA cycle	404.123	407.458	842.429	439.977	677.569	801.267
HOMOSER-METSYN-PWY: L-methionine biosynthesis I|unclassified	135.502	142.34	250.597	912.75	851.539	801.016
PWY-6527: stachyose degradation	201.91	146.902	189.628	539.012	726.614	794.98
PWY-5420: catechol degradation II (meta-cleavage pathway)	69.8269	132.674	134.899	654.535	637.389	792.389
PWY-5897: superpathway of menaquinol-11 biosynthesis	102.385	0	162.767	396.673	440.606	786.141
PWY-5898: superpathway of menaquinol-12 biosynthesis	102.385	0	162.767	396.673	440.606	786.141
PWY-5899: superpathway of menaquinol-13 biosynthesis	102.385	0	162.767	396.673	440.606	786.141
PWY0-1337: oleate &beta;-oxidation|unclassified	221.272	227.118	322.33	353.03	741.197	780.723
PWY-5180: toluene degradation I (aerobic) (via o-cresol)|unclassified	228.097	251.617	401.012	611.127	607.129	779.752
REDCITCYC: TCA cycle VI (Helicobacter)|unclassified	367.862	356.638	769.755	490.824	580.683	778.836
PWY-7392: taxadiene biosynthesis (engineered)|unclassified	294.764	189.975	340.226	812.759	918.327	778.658
POLYAMINSYN3-PWY: superpathway of polyamine biosynthesis II	297.827	255.298	231.155	835.51	850.982	775.942
PWY66-367: ketogenesis|unclassified	347.092	292.42	443.246	628.052	683.143	774.635
KETOGLUCONMET-PWY: ketogluconate metabolism	147.489	106.208	124.941	681.065	711.654	774.046
PWY-5417: catechol degradation III (ortho-cleavage pathway)|unclassified	115.822	195.309	218.907	559.841	618.785	774.036
PWY-5431: aromatic compounds degradation via &beta;-ketoadipate|unclassified	115.822	195.309	218.907	559.841	618.785	774.036
PWY-6859: all-trans-farnesol biosynthesis	208.663	129.765	216.675	705.804	830.777	773.018
PWY-5022: 4-aminobutanoate degradation V|unclassified	226.139	102.991	296.572	551.883	540.409	771.429
PWY-7254: TCA cycle VII (acetate-producers)	542.585	529.282	535.261	309.093	604.155	768.428
PWY-6545: pyrimidine deoxyribonucleotides de novo biosynthesis III|unclassified	321.884	356.636	296.291	576.738	642.135	754.281
P23-PWY: reductive TCA cycle I	260.203	264.956	909.864	432.361	632.598	752.28
PWY-5840: superpathway of menaquinol-7 biosynthesis	108.538	0	173.519	414.463	465.548	747.888
PWY-7663: gondoate biosynthesis (anaerobic)|g__Pseudoxanthomonas.s__Pseudoxanthomonas_sp_CF385	0	0	0	1228.64	1383.74	747.724
PWY-5655: L-tryptophan degradation IX	18.4639	0	55.9361	584.841	644.672	734.063
PWY0-862: (5Z)-dodecenoate biosynthesis I|g__Pseudoxanthomonas.s__Pseudoxanthomonas_sp_CF385	0	0	0	1159.66	1305.71	733.612
PWY-7245: superpathway of NAD/NADP - NADH/NADPH interconversion (yeast)	61.156	60.9928	51.7296	261.336	391.953	733.601
PWY-7328: superpathway of UDP-glucose-derived O-antigen building blocks biosynthesis|unclassified	318.99	326.653	661.934	878.069	879.304	725.238
PWY-7209: superpathway of pyrimidine ribonucleosides degradation	174.159	177.928	154.398	810.113	856.525	721.889
FAO-PWY: fatty acid &beta;-oxidation I (generic)|g__Cupriavidus.s__Cupriavidus_sp_P_10	0	78.3571	105.009	257.11	263.348	721.731
PWY-7200: superpathway of pyrimidine deoxyribonucleoside salvage	258.766	188.783	123.748	210.615	118.264	714.833
PWY-7664: oleate biosynthesis IV (anaerobic)|g__Pseudoxanthomonas.s__Pseudoxanthomonas_sp_CF385	0	0	0	1138.49	1277.75	712.984
PWY-5690: TCA cycle II (plants and fungi)|unclassified	207.237	166.612	722.987	370.623	482.692	712.808
PWY0-1277: 3-phenylpropanoate and 3-(3-hydroxyphenyl)propanoate degradation	108.929	144.673	135.402	537.765	645.019	712.081
PWY-5464: superpathway of cytosolic glycolysis (plants), pyruvate dehydrogenase and TCA cycle|unclassified	171.62	143.693	318.111	422.216	456.098	709.576
FASYN-ELONG-PWY: fatty acid elongation -- saturated|g__Pseudoxanthomonas.s__Pseudoxanthomonas_sp_CF385	0	0	0	1134.67	1273.23	705.719
PWY-5845: superpathway of menaquinol-9 biosynthesis	71.6095	0	118.93	274.274	338.08	700.336
PWY-5850: superpathway of menaquinol-6 biosynthesis	71.6095	0	118.93	274.274	292.304	700.336
PWY-5896: superpathway of menaquinol-10 biosynthesis	71.6095	0	118.93	274.274	292.304	700.336
PWY-6284: superpathway of unsaturated fatty acids biosynthesis (E. coli)	0	0	0	0	566.32	694.05
PWY-6748: nitrate reduction VII (denitrification)	30.1249	42.2993	33.5899	196.652	250.07	689.494
PWY-7357: thiamine phosphate formation from pyrithiamine and oxythiamine (yeast)|unclassified	238.977	261.867	170.133	483.642	662.398	687.34
PWY-7220: adenosine deoxyribonucleotides de novo biosynthesis II|g__Pseudoxanthomonas.s__Pseudoxanthomonas_sp_CF385	0	0	0	928.509	1073.39	686.126
PWY-7222: guanosine deoxyribonucleotides de novo biosynthesis II|g__Pseudoxanthomonas.s__Pseudoxanthomonas_sp_CF385	0	0	0	928.509	1073.39	686.126
PWY0-166: superpathway of pyrimidine deoxyribonucleotides de novo biosynthesis (E. coli)	357.652	396.313	325.324	665.151	427.113	684.301
PWY-6282: palmitoleate biosynthesis I (from (5Z)-dodec-5-enoate)|g__Pseudoxanthomonas.s__Pseudoxanthomonas_sp_CF385	0	0	0	1085.67	1220.36	681.987
PWY-7115: C4 photosynthetic carbon assimilation cycle, NAD-ME type|unclassified	495.961	461.588	558.093	720.693	745.201	673.766
PWY-5981: CDP-diacylglycerol biosynthesis III|unclassified	283.731	255.578	327.31	557.801	542.74	665.797
PWY-7185: UTP and CTP dephosphorylation I|unclassified	108.844	158.088	15.4879	411.918	456.743	665.493
PWY0-1061: superpathway of L-alanine biosynthesis|unclassified	448.89	430.249	519.816	717.155	739.929	656.747
PWY-5647: 2-nitrobenzoate degradation I	24.0641	45.8138	62.0493	647.177	599.061	656.738
PWY-7854: crotonyl-CoA/ethylmalonyl-CoA/hydroxybutyryl-CoA cycle (engineered)	486.497	431.119	950.674	628.398	739.591	652.691
PWY-5651: L-tryptophan degradation to 2-amino-3-carboxymuconate semialdehyde|unclassified	0	0	49.2961	460.002	565.605	651.046
PWY-7858: (5Z)-dodecenoate biosynthesis II|g__Pseudoxanthomonas.s__Pseudoxanthomonas_sp_CF385	0	0	0	1011.58	1143.61	647.361
CATECHOL-ORTHO-CLEAVAGE-PWY: catechol degradation to &beta;-ketoadipate|unclassified	85.1061	148.803	162.536	451.895	496.805	641.201
PWY0-1241: ADP-L-glycero-&beta;-D-manno-heptose biosynthesis|unclassified	282.44	246.091	433.088	718.119	853.464	640.987
PWY0-42: 2-methylcitrate cycle I|unclassified	259.139	270.159	555.431	622.851	688.769	639.783
PYRIDNUCSAL-PWY: NAD salvage pathway I (PNC VI cycle)|unclassified	92.5474	112.202	123.272	545.459	655.812	638.832
PWY-5973: cis-vaccenate biosynthesis|g__Pseudoxanthomonas.s__Pseudoxanthomonas_sp_CF385	0	0	0	1002.01	1054.82	635.673
POLYISOPRENSYN-PWY: polyisoprenoid biosynthesis (E. coli)|unclassified	231.376	178.45	287.001	662.559	781.882	634.587
POLYAMSYN-PWY: superpathway of polyamine biosynthesis I|unclassified	200.126	140.133	335.737	456.809	595.944	634.551
PWY-7254: TCA cycle VII (acetate-producers)|unclassified	286.38	347.871	432.182	298.685	442.893	625.136
PWY-7200: superpathway of pyrimidine deoxyribonucleoside salvage|unclassified	46.1608	73.834	122.847	79.215	115.207	622.11
PWY0-1586: peptidoglycan maturation (meso-diaminopimelate containing)|g__Cupriavidus.s__Cupriavidus_sp_P_10	57.9515	87.384	84.8709	187.776	245.742	621.941
GLUDEG-I-PWY: GABA shunt	226.752	258.544	460.075	563.119	606.491	619.627
PWY-7211: superpathway of pyrimidine deoxyribonucleotides de novo biosynthesis|unclassified	242.342	319.314	209.37	649.12	552.629	614.141
PWY-6606: guanosine nucleotides degradation II|unclassified	82.6441	119.782	279.86	725.491	784.086	607.277
SO4ASSIM-PWY: assimilatory sulfate reduction I|g__Pseudoxanthomonas.s__Pseudoxanthomonas_sp_CF385	0	0	0	924.275	961.26	602.657
PWY3O-4107: NAD salvage pathway V (PNC V cycle)|unclassified	83.1491	114.221	210.929	520.367	626.033	602.225
PWY-6293: superpathway of L-cysteine biosynthesis (fungi)|unclassified	233.038	213.699	525.553	494.612	598.311	601.889
FOLSYN-PWY: superpathway of tetrahydrofolate biosynthesis and salvage|unclassified	160.497	209.306	294.596	564.979	634.827	601.54
PWY-7165: L-ascorbate biosynthesis VIII (engineered pathway)	43.444	49.6246	90.3697	306.93	453.616	599.337
PWY-6182: superpathway of salicylate degradation|unclassified	97.1487	163.994	161.268	464.331	527.68	596.731
P124-PWY: Bifidobacterium shunt	250.397	230.525	356.425	386.184	421.53	592.892
PWY-6803: phosphatidylcholine acyl editing	28.5325	18.2422	0	152.379	118.577	586.247
PWY-6328: L-lysine degradation X	176.708	186.429	183.76	504.168	565.271	585.975
PWY-I9: L-cysteine biosynthesis VI (from L-methionine)|unclassified	169.671	115.899	182.617	460.078	569.996	579.749
PWY-801: homocysteine and cysteine interconversion	192.609	162.712	421.331	475.937	578.588	572.052
PWY-5747: 2-methylcitrate cycle II|unclassified	207.377	212.767	417.383	586.979	601.143	570.038
CRNFORCAT-PWY: creatinine degradation I	167.991	173.416	260.915	501.603	545.104	567.8
PWY-5861: superpathway of demethylmenaquinol-8 biosynthesis I	75.0908	0	120.601	289.74	320.696	562.906
PWY-7854: crotonyl-CoA/ethylmalonyl-CoA/hydroxybutyryl-CoA cycle (engineered)|unclassified	401.223	381.917	845.533	410.932	443.323	562.317
PWY-5654: 2-amino-3-carboxymuconate semialdehyde degradation to 2-hydroxypentadienoate	19.7618	38.2358	51.0965	548.432	503.297	562.04
P122-PWY: heterolactic fermentation	177.262	195.939	179.6	366.466	395.77	560.314
PWY-5415: catechol degradation I (meta-cleavage pathway)|unclassified	103.437	140.278	154.794	353.464	317.816	559.14
RHAMCAT-PWY: L-rhamnose degradation I	34.2985	57.23	129.368	403.823	390.427	558.104
LIPASYN-PWY: phospholipases	100.037	125.414	0	688.01	620.249	552.522
PWY-5989: stearate biosynthesis II (bacteria and plants)|g__Pseudoxanthomonas.s__Pseudoxanthomonas_sp_CF385	0	0	0	936.86	978.215	551.164
PWY-7376: cob(II)yrinate a,c-diamide biosynthesis II (late cobalt incorporation)	92.2858	167.731	61.7639	677.967	725.121	550.498
PWY-5419: catechol degradation to 2-hydroxypentadienoate II	42.467	86.2268	84.9821	439.923	423.85	549.184
PWY-3781: aerobic respiration I (cytochrome c)|unclassified	349.187	355.451	507.317	511.057	523.416	542.83
PWY-7268: cytosolic NADPH production (yeast)|unclassified	141.701	168.164	112.141	417.582	395.093	542.491
PWY-7118: chitin deacetylation|unclassified	233.548	132.985	402.267	425.178	445.678	537.278
PWY-7228: superpathway of guanosine nucleotides de novo biosynthesis I|g__Pseudoxanthomonas.s__Pseudoxanthomonas_sp_CF385	0	0	0	827.672	944.96	532.78
PWY-8178: pentose phosphate pathway (non-oxidative branch) II|g__Pseudoxanthomonas.s__Pseudoxanthomonas_sp_CF385	0	0	0	835.972	893.34	531.625
PWY-6313: serotonin degradation	0	33.8125	68.1129	334.408	474.818	528.998
PROTOCATECHUATE-ORTHO-CLEAVAGE-PWY: protocatechuate degradation II (ortho-cleavage pathway)|unclassified	207.161	186.774	223.625	482.47	580.254	528.993
PWY-2941: L-lysine biosynthesis II|unclassified	115.964	78.394	95.4824	450.411	740.61	522.864
ARGDEG-PWY: superpathway of L-arginine, putrescine, and 4-aminobutanoate degradation|unclassified	106.628	129.407	138.198	583.613	586.106	522.81
ORNARGDEG-PWY: superpathway of L-arginine and L-ornithine degradation|unclassified	106.628	129.407	138.198	583.613	586.106	522.81
METHGLYUT-PWY: superpathway of methylglyoxal degradation|unclassified	0	23.1771	0	716.903	773.643	515.829
PWY-2942: L-lysine biosynthesis III	0	0	0	1432.41	1361.53	510.377
PWY-7208: superpathway of pyrimidine nucleobases salvage|g__Pseudoxanthomonas.s__Pseudoxanthomonas_sp_CF385	0	0	0	711.647	750.547	510.142
PWY1ZNC-1: assimilatory sulfate reduction IV|g__Pseudoxanthomonas.s__Pseudoxanthomonas_sp_CF385	0	0	0	779.34	807.44	508.665
VALSYN-PWY: L-valine biosynthesis|g__Pseudoxanthomonas.s__Pseudoxanthomonas_sp_CF385	0	0	0	735.5	815.24	504.703
VALDEG-PWY: L-valine degradation I	87.717	62.6079	42.7996	548.37	655.462	504.271
P461-PWY: hexitol fermentation to lactate, formate, ethanol and acetate	118.195	86.9298	33.8688	369.629	302.299	499.912
PWY-7388: octanoyl-[acyl-carrier protein] biosynthesis (mitochondria, yeast)|unclassified	84.1162	125.889	299.277	279.421	391.117	497.01
PWY66-389: phytol degradation|g__Cupriavidus.s__Cupriavidus_sp_P_10	22.0234	29.0583	43.2309	150.408	229.33	496.812
PWY-6125: superpathway of guanosine nucleotides de novo biosynthesis II|g__Pseudoxanthomonas.s__Pseudoxanthomonas_sp_CF385	0	0	0	721.866	806.331	496.705
PWY-1042: glycolysis IV|g__Pseudoxanthomonas.s__Pseudoxanthomonas_sp_CF385	0	0	0	768.307	801.444	496.443
GLUCUROCAT-PWY: superpathway of &beta;-D-glucuronosides degradation	55.7326	47.501	37.3076	292.005	241.918	495.699
P221-PWY: octane oxidation	86.3903	144.905	201.94	370.869	345.81	493.973
ORNDEG-PWY: superpathway of ornithine degradation|unclassified	158.935	109.507	292.562	339.821	428.557	492.199
P124-PWY: Bifidobacterium shunt|unclassified	222.675	191.724	340.012	293.935	325.691	491.614
PWY-5100: pyruvate fermentation to acetate and lactate II|unclassified	243.492	239.322	384	389.261	430.741	491.312
P41-PWY: pyruvate fermentation to acetate and (S)-lactate I|unclassified	243.492	239.322	227.922	389.261	430.741	491.312
P108-PWY: pyruvate fermentation to propanoate I|unclassified	364.149	367.351	711.455	471.519	531.931	489.207
NONOXIPENT-PWY: pentose phosphate pathway (non-oxidative branch) I|g__Pseudoxanthomonas.s__Pseudoxanthomonas_sp_CF385	0	0	0	780.091	865.714	488.633
PWY-5862: superpathway of demethylmenaquinol-9 biosynthesis	48.5552	0	80.7511	185.86	229.544	487.699
PWY-5860: superpathway of demethylmenaquinol-6 biosynthesis I	48.5552	0	80.7511	185.86	197.97	487.699
PWY-6126: superpathway of adenosine nucleotides de novo biosynthesis II|g__Pseudoxanthomonas.s__Pseudoxanthomonas_sp_CF385	0	0	0	822.332	887.51	487.678
14DICHLORBENZDEG-PWY: 1,4-dichlorobenzene degradation	63.9845	64.4111	35.0256	263.106	335.142	487.628
PWY-6084: 3,5-dichlorocatechol degradation	63.9845	64.4111	35.0256	263.106	335.142	487.628
PWY-6957: mandelate degradation to acetyl-CoA	0	101.387	107.267	375.645	334.948	485.667
PWY-6892: thiazole component of thiamine diphosphate biosynthesis I	288.14	141.921	117.109	396.839	344.244	483.896
PWY-7229: superpathway of adenosine nucleotides de novo biosynthesis I|g__Pseudoxanthomonas.s__Pseudoxanthomonas_sp_CF385	0	0	0	848.398	901.464	482.329
PWY-181: photorespiration|unclassified	73.0654	135.739	69.4563	344.101	417.979	482.106
GLUCARDEG-PWY: D-glucarate degradation I|unclassified	98.9368	116.094	99.4373	395.625	421.278	482.059
12DICHLORETHDEG-PWY: 1,2-dichloroethane degradation	92.0938	116.018	148.898	364.149	415.817	481.568
PWY-5497: purine nucleobases degradation II (anaerobic)	11.5521	0	12.8257	120.41	250.546	481.333
GALACTARDEG-PWY: D-galactarate degradation I|unclassified	95.4129	110.912	93.088	392.916	420.882	475.613
GLUCARGALACTSUPER-PWY: superpathway of D-glucarate and D-galactarate degradation|unclassified	95.4129	110.912	93.088	392.916	420.882	475.613
PWY-7279: aerobic respiration II (cytochrome c) (yeast)	132.536	117.086	664.649	253.531	310.705	470.138
PWY-7187: pyrimidine deoxyribonucleotides de novo biosynthesis II	0	0	0	193.5	216.69	469.713
PWY-7431: aromatic biogenic amine degradation (bacteria)	0	32.4936	63.5164	287.657	402.672	468.803
BRANCHED-CHAIN-AA-SYN-PWY: superpathway of branched chain amino acid biosynthesis|g__Pseudoxanthomonas.s__Pseudoxanthomonas_sp_CF385	0	0	0	706.66	774.042	467.982
NAD-BIOSYNTHESIS-II: NAD salvage pathway III (to nicotinamide riboside)	0	0	17.8664	214.372	188.785	467.117
PWY-5430: meta cleavage pathway of aromatic compounds	0	79.0571	72.298	390.866	456.192	466.631
PWY-6507: 4-deoxy-L-threo-hex-4-enopyranuronate degradation|unclassified	80.4944	58.188	144.637	237.064	314.32	466.166
PWY-6339: syringate degradation	127.516	105.42	130.288	390.346	453.521	465.755
PWY-6313: serotonin degradation|unclassified	0	33.614	35.4145	322.795	420.78	463.505
PWY0-1277: 3-phenylpropanoate and 3-(3-hydroxyphenyl)propanoate degradation|unclassified	93.9792	123.157	121.512	276.832	331.653	457.555
PWY-621: sucrose degradation III (sucrose invertase)|unclassified	133.314	190.325	163.647	465.461	535.781	455.752
PWY-7221: guanosine ribonucleotides de novo biosynthesis|g__Pseudoxanthomonas.s__Pseudoxanthomonas_sp_CF385	0	0	0	732.804	835.773	454.37
PWY-6859: all-trans-farnesol biosynthesis|unclassified	164.691	123.601	201.283	451.642	519.168	453.58
GLYCOCAT-PWY: glycogen degradation I|unclassified	153.147	120.087	321.732	556.358	567.787	453.042
PWY-4041: &gamma;-glutamyl cycle	39.6241	13.382	0	210.924	210.609	453.026
PWY-7237: myo-, chiro- and scyllo-inositol degradation|unclassified	215.124	199.769	603.639	499.99	609.86	447.49
ILEUSYN-PWY: L-isoleucine biosynthesis I (from threonine)|g__Pseudoxanthomonas.s__Pseudoxanthomonas_sp_CF385	0	0	0	688.108	738.29	446.667
PWY-5384: sucrose degradation IV (sucrose phosphorylase)|unclassified	143.239	207.453	176.436	448.113	503.932	446.436
PWY-5505: L-glutamate and L-glutamine biosynthesis|unclassified	288.733	281.735	564.238	384.839	402.39	438.839
PWY-6612: superpathway of tetrahydrofolate biosynthesis|unclassified	115.757	151.826	211.501	404.543	455.319	437.143
AST-PWY: L-arginine degradation II (AST pathway)|unclassified	17.3573	55.7979	28.8683	444.158	539.996	433.794
CALVIN-PWY: Calvin-Benson-Bassham cycle|g__Pseudoxanthomonas.s__Pseudoxanthomonas_sp_CF385	0	0	0	792.163	784.255	433.021
PWY-8011: L-serine biosynthesis II	159.252	171.45	259.8	320.41	341.467	432.246
PWY-5972: stearate biosynthesis I (animals)	36.8884	101.792	48.9343	151.58	275.654	431.004
P42-PWY: incomplete reductive TCA cycle|unclassified	344.773	321.781	759.353	294.901	411.77	429.743
PWY0-166: superpathway of pyrimidine deoxyribonucleotides de novo biosynthesis (E. coli)|unclassified	345.827	378.598	321.828	528.554	404.733	429.609
PWY-801: homocysteine and cysteine interconversion|unclassified	158.938	145.075	370.996	337.787	420.498	427.484
P122-PWY: heterolactic fermentation|unclassified	139.26	142.221	167.978	277.16	306.28	425.591
P23-PWY: reductive TCA cycle I|unclassified	150.8	220.028	853.015	307.767	377.038	416.881
PWY-5103: L-isoleucine biosynthesis III|g__Pseudoxanthomonas.s__Pseudoxanthomonas_sp_CF385	0	0	0	659.329	694.467	416.049
PWY-6210: 2-aminophenol degradation	19.7618	38.2358	31.6979	289.547	336.904	414.149
P185-PWY: formaldehyde assimilation III (dihydroxyacetone cycle)	139.045	161.382	192.92	439.853	502.996	411.87
PWY-8181: 2-methyl-branched fatty acid &beta;-oxidation	0	0	56.2629	206.542	205.944	408.656
PWY-6307: L-tryptophan degradation X (mammalian, via tryptamine)	0	25.4895	51.4979	255.151	363.995	406.816
PWY-6892: thiazole component of thiamine diphosphate biosynthesis I|unclassified	110.887	0	33.0721	320.57	279.028	405.164
PWY-1861: formaldehyde assimilation II (assimilatory RuMP Cycle)	167.745	89.4943	85.4132	127.809	193.444	403.48
PWY-8131: 5'-deoxyadenosine degradation II|unclassified	152.165	70.6867	139.277	363.766	390.646	401.906
PWY-5855: ubiquinol-7 biosynthesis (early decarboxylation)|unclassified	227.837	236.736	339.381	432.567	509.156	401.405
GALACT-GLUCUROCAT-PWY: superpathway of hexuronide and hexuronate degradation	0	0	0	30.3439	50.3393	391.639
PWY-5837: 2-carboxy-1,4-naphthoquinol biosynthesis	42.0312	0	64.2553	169.569	186.719	391.02
PWY-7356: thiamine diphosphate salvage IV (yeast)|unclassified	145.969	156.287	149.47	367.915	358.675	387.787
PWY-6703: preQ0 biosynthesis|g__Pseudoxanthomonas.s__Pseudoxanthomonas_sp_CF385	0	0	0	720.102	814.307	383.869
P441-PWY: superpathway of N-acetylneuraminate degradation|unclassified	118.907	128.383	146.127	330.911	476.963	383.655
METHYLGALLATE-DEGRADATION-PWY: methylgallate degradation	102.399	84.2784	111.199	164.125	278.801	381.745
PWY-7269: mitochondrial NADPH production (yeast)|unclassified	96.2745	115.025	75.7997	289.725	313.541	380.729
PWY-7315: dTDP-N-acetylthomosamine biosynthesis	0	0	0	57.4892	96.0142	380.227
PWY66-391: fatty acid &beta;-oxidation VI (mammalian peroxisome)|unclassified	21.598	19.9052	70.2737	171.57	205.21	379.764
PWY-7431: aromatic biogenic amine degradation (bacteria)|unclassified	0	31.9205	33.8192	255.386	334.379	378.981
VALSYN-PWY: L-valine biosynthesis|g__Cupriavidus.s__Cupriavidus_sp_P_10	47.754	46.8855	63.219	141.895	174.111	376.4
PWY-3941: &beta;-alanine biosynthesis II	59.9733	39.5355	52.187	423.635	409.555	375.196
PWY-5130: 2-oxobutanoate degradation I|unclassified	230.866	212.35	291.892	537.245	636.485	372.689
PWY-3661: glycine betaine degradation I	15.2801	29.5603	56.4093	155.331	271.788	372.416
P381-PWY: adenosylcobalamin biosynthesis II (aerobic)	0	0	0	386.74	338.075	368.774
PWY-6590: superpathway of Clostridium acetobutylicum acidogenic fermentation	53.449	38.6126	121.196	72.6308	74.2895	368.627
PWY-6307: L-tryptophan degradation X (mammalian, via tryptamine)|unclassified	0	25.4141	26.7086	250.565	329.522	367.2
POLYAMINSYN3-PWY: superpathway of polyamine biosynthesis II|unclassified	177.457	133.687	179.971	401.379	424.754	367.123
PWY-7111: pyruvate fermentation to isobutanol (engineered)|g__Cupriavidus.s__Cupriavidus_sp_P_10	25.1474	27.1489	41.1818	127.34	170.173	365.21
ALLANTOINDEG-PWY: superpathway of allantoin degradation in yeast	151.928	173.992	122.081	477.235	539.378	362.415
PWY0-1338: polymyxin resistance	18.3072	41.7216	25.2565	143.212	208.669	362.188
PWY-6519: 8-amino-7-oxononanoate biosynthesis I|g__Pseudoxanthomonas.s__Pseudoxanthomonas_sp_CF385	0	0	0	626.449	707.158	361.869
PWY-6527: stachyose degradation|unclassified	138.674	105.896	183.055	286.016	328.492	361.468
PWY-5652: 2-amino-3-carboxymuconate semialdehyde degradation to glutaryl-CoA	10.6601	16.8201	27.8181	260.132	294.543	359.766
PWY-8182: valproate &beta;-oxidation	0	0	46.6416	171.059	166.136	359.093
PWY-6122: 5-aminoimidazole ribonucleotide biosynthesis II|g__Pseudoxanthomonas.s__Pseudoxanthomonas_sp_CF385	0	0	0	575.383	620.693	358.657
PWY-6277: superpathway of 5-aminoimidazole ribonucleotide biosynthesis|g__Pseudoxanthomonas.s__Pseudoxanthomonas_sp_CF385	0	0	0	575.383	620.693	358.657
PWY-5392: reductive TCA cycle II	157.829	74.5268	310.784	283.21	347.555	355.323
THREOCAT-PWY: superpathway of L-threonine metabolism	0	0	0	25.3114	183.178	353.68
TRNA-CHARGING-PWY: tRNA charging|g__Pseudoxanthomonas.s__Pseudoxanthomonas_sp_CF385	0	0	0	620.228	619.465	350.816
PWY66-429: fatty acid biosynthesis initiation (mitochondria)|g__Pseudoxanthomonas.s__Pseudoxanthomonas_sp_CF385	0	0	0	586.843	609.241	350.325
PWY-8182: valproate &beta;-oxidation|unclassified	0	0	46.4964	167.929	163.57	347.561
PWY0-162: superpathway of pyrimidine ribonucleotides de novo biosynthesis|g__Pseudoxanthomonas.s__Pseudoxanthomonas_sp_CF385	0	0	0	565.886	640.504	347.032
PWY-841: superpathway of purine nucleotides de novo biosynthesis I|g__Pseudoxanthomonas.s__Pseudoxanthomonas_sp_CF385	0	0	0	613.088	616.502	345.083
ILEUSYN-PWY: L-isoleucine biosynthesis I (from threonine)|g__Cupriavidus.s__Cupriavidus_sp_P_10	42.2333	40.9595	58.7809	131.732	147.421	345.079
PWY3DJ-35471: L-ascorbate biosynthesis IV (animals, D-glucuronate pathway)	181.438	129.154	0	515.822	568.509	344.004
PWY-7723: bacterial bioluminescence	0	0	0	174.998	276.356	343.247
ARO-PWY: chorismate biosynthesis I|g__Pseudoxanthomonas.s__Pseudoxanthomonas_sp_CF385	0	0	0	572.079	620.269	343.15
PWY-5156: superpathway of fatty acid biosynthesis II (plant)	0	0	0	0	278.147	342.989
PWY-5655: L-tryptophan degradation IX|unclassified	0	0	54.1566	271.282	279.143	342.425
ASPASN-PWY: superpathway of L-aspartate and L-asparagine biosynthesis|g__Cupriavidus.s__Cupriavidus_sp_P_10	0	0	23.7109	124.787	143.441	341.494
PWY-1861: formaldehyde assimilation II (assimilatory RuMP Cycle)|unclassified	0	48.8014	85.0717	125.157	131.21	341.486
PPGPPMET-PWY: ppGpp metabolism|unclassified	80.9722	97.0583	152.008	344.608	327.409	340.976
COMPLETE-ARO-PWY: superpathway of aromatic amino acid biosynthesis|g__Pseudoxanthomonas.s__Pseudoxanthomonas_sp_CF385	0	0	0	584.647	634.151	340.589
PWY-6501: D-glucuronate degradation II	24.1082	25.9989	0	305.099	304.687	338.232
14DICHLORBENZDEG-PWY: 1,4-dichlorobenzene degradation|unclassified	62.6885	50.1114	34.9542	187.552	237.277	337.915
PWY-6084: 3,5-dichlorocatechol degradation|unclassified	62.6885	50.1114	34.9542	187.552	237.277	337.915
PWY-7098: vanillin and vanillate degradation II	92.0057	71.285	109.021	214.135	320.555	336.546
PWY-5136: fatty acid &beta;-oxidation II (plant peroxisome)|g__Comamonas.s__Comamonas_thiooxydans	0	0	0	375.263	405.818	335.849
PWY-5180: toluene degradation I (aerobic) (via o-cresol)|g__Cupriavidus.s__Cupriavidus_sp_P_10	19.8669	0	45.3147	118.064	122.922	335.275
LEU-DEG2-PWY: L-leucine degradation I|unclassified	93.7116	101.119	95.453	323.022	282.307	333.679
PWY-6957: mandelate degradation to acetyl-CoA|unclassified	0	73.6085	91.0048	255.368	241.242	332.783
PWY-6902: chitin degradation II (Vibrio)	26.4731	59.4895	96.7988	376.218	363.329	329.331
PWY-6895: superpathway of thiamine diphosphate biosynthesis II|unclassified	203.044	0	93.9198	259.93	406.335	329.223
BRANCHED-CHAIN-AA-SYN-PWY: superpathway of branched chain amino acid biosynthesis|g__Cupriavidus.s__Cupriavidus_sp_P_10	37.8098	40.4007	51.8175	119.598	138.726	328.949
PWY-5686: UMP biosynthesis I|g__Pseudoxanthomonas.s__Pseudoxanthomonas_sp_CF385	0	0	0	605.015	631.497	327.016
PWY-6700: queuosine biosynthesis I (de novo)|g__Pseudoxanthomonas.s__Pseudoxanthomonas_sp_CF385	0	0	0	500.507	554.816	325.132
PWY-7242: D-fructuronate degradation|unclassified	89.1828	63.1778	160.053	235.798	238.678	323.793
PWY-5420: catechol degradation II (meta-cleavage pathway)|unclassified	34.2275	61.6403	121.88	295.854	301.258	322.566
PWY-6124: inosine-5'-phosphate biosynthesis II|g__Pseudoxanthomonas.s__Pseudoxanthomonas_sp_CF385	0	0	0	580.236	611.241	321.528
GALACTUROCAT-PWY: D-galacturonate degradation I|unclassified	72.0777	60.3474	119.198	234.321	237.947	320.867
PWY-6163: chorismate biosynthesis from 3-dehydroquinate|g__Pseudoxanthomonas.s__Pseudoxanthomonas_sp_CF385	0	0	0	547.71	583.186	319.363
P184-PWY: protocatechuate degradation I (meta-cleavage pathway)	103.376	94.2658	128.204	203.892	326.071	317.974
PWY-7790: UMP biosynthesis II|g__Pseudoxanthomonas.s__Pseudoxanthomonas_sp_CF385	0	0	0	524.189	602.672	317.219
PWY-7791: UMP biosynthesis III|g__Pseudoxanthomonas.s__Pseudoxanthomonas_sp_CF385	0	0	0	524.189	602.672	317.219
GALLATE-DEGRADATION-I-PWY: gallate degradation II	91.2185	71.6777	97.7886	132.863	227.226	314.628
UDPNAGSYN-PWY: UDP-N-acetyl-D-glucosamine biosynthesis I|g__Pseudoxanthomonas.s__Pseudoxanthomonas_sp_CF385	0	0	0	553.826	567.258	313.84
PWY-7052: cyanophycin metabolism	0	0	57.7698	201.726	245.848	312.557
PWY-5430: meta cleavage pathway of aromatic compounds|unclassified	0	55.7293	62.6125	218.008	237.562	310.69
PWY-7992: superpathway of menaquinol-8 biosynthesis III	411.493	338.046	698.36	438.64	406.483	310.619
PWY-622: starch biosynthesis	398.625	441.557	502.021	350.018	414.033	309.969
P221-PWY: octane oxidation|unclassified	38.5992	59.6893	138.588	209.259	209.214	309.08
PWY-3841: folate transformations II (plants)|g__Pseudoxanthomonas.s__Pseudoxanthomonas_sp_CF385	0	0	0	473.999	526.657	307.686
PWY-6123: inosine-5'-phosphate biosynthesis I|g__Pseudoxanthomonas.s__Pseudoxanthomonas_sp_CF385	0	0	0	506.625	582.269	307.494
VALSYN-PWY: L-valine biosynthesis|g__Achromobacter.s__Achromobacter_mucicolens	0	0	0	214.613	273.077	307.424
GLCMANNANAUT-PWY: superpathway of N-acetylglucosamine, N-acetylmannosamine and N-acetylneuraminate degradation	45.997	49.8888	49.6692	203.996	286.271	307.222
PWY-7883: anhydromuropeptides recycling II|unclassified	77.3772	60.9333	21.4873	236.173	286.146	306.809
GLUDEG-I-PWY: GABA shunt|unclassified	194.948	215.193	429.597	326.088	328.365	306.756
PWY-5103: L-isoleucine biosynthesis III|g__Cupriavidus.s__Cupriavidus_sp_P_10	38.8584	36.9111	53.7917	118.604	127.132	304.966
PWY-6113: superpathway of mycolate biosynthesis	0	0	0	0	0	301.48
PWY-5188: tetrapyrrole biosynthesis I (from glutamate)|g__Pseudoxanthomonas.s__Pseudoxanthomonas_sp_CF385	0	0	0	475.77	508.133	301.387
PWY-6317: D-galactose degradation I (Leloir pathway)|unclassified	188.059	132.168	318.07	400.547	464.193	301.11
BIOTIN-BIOSYNTHESIS-PWY: biotin biosynthesis I|g__Pseudoxanthomonas.s__Pseudoxanthomonas_sp_CF385	0	0	0	534.894	587.155	300.421
PWY-5647: 2-nitrobenzoate degradation I|unclassified	24.0385	37.334	59.7343	237.441	216.134	300
PWY-5154: L-arginine biosynthesis III (via N-acetyl-L-citrulline)|g__Pseudoxanthomonas.s__Pseudoxanthomonas_sp_CF385	0	0	0	459.867	496.398	298.993
PWY-7616: methanol oxidation to carbon dioxide	54.149	46.4357	74.5128	235.994	167.436	298.675
LIPASYN-PWY: phospholipases|unclassified	0	113.712	0	258.644	210.548	298.218
PWY-8190: L-glutamate degradation XI (reductive Stickland reaction)	0	0	21.7102	49.8041	94.9451	297.377
P461-PWY: hexitol fermentation to lactate, formate, ethanol and acetate|unclassified	61.0506	47.2292	33.7808	191.467	155.335	295.905
PWY-5136: fatty acid &beta;-oxidation II (plant peroxisome)|g__Achromobacter.s__Achromobacter_mucicolens	0	0	0	170.938	240.603	294.039
SER-GLYSYN-PWY: superpathway of L-serine and glycine biosynthesis I|g__Cupriavidus.s__Cupriavidus_sp_P_10	0	27.8407	0	88.8393	118.398	293.877
PWY490-3: nitrate reduction VI (assimilatory)	118.015	82.2104	251.829	145.957	227.326	293.654
PWY-6629: superpathway of L-tryptophan biosynthesis|g__Pseudoxanthomonas.s__Pseudoxanthomonas_sp_CF385	0	0	0	523.223	560.974	293.233
3-HYDROXYPHENYLACETATE-DEGRADATION-PWY: 4-hydroxyphenylacetate degradation	26.5033	38.5066	24.0471	163.536	110.136	292.64
PWY-1269: CMP-3-deoxy-D-manno-octulosonate biosynthesis|g__Pseudoxanthomonas.s__Pseudoxanthomonas_sp_CF385	0	0	0	573.632	598.206	292.499
PWY-1622: formaldehyde assimilation I (serine pathway)	102.482	130.77	236.121	132.559	151.959	291.324
PWY-7977: L-methionine biosynthesis IV|g__Pseudoxanthomonas.s__Pseudoxanthomonas_sp_CF385	0	0	0	502.008	533.811	291.308
PWY-5667: CDP-diacylglycerol biosynthesis I|g__Pseudoxanthomonas.s__Pseudoxanthomonas_sp_CF385	0	0	0	506.048	561.22	290.942
PWY0-1319: CDP-diacylglycerol biosynthesis II|g__Pseudoxanthomonas.s__Pseudoxanthomonas_sp_CF385	0	0	0	506.048	561.22	290.942
PWY-6876: isopropanol biosynthesis (engineered)	92.2289	92.3949	412.554	235.757	243.256	290.561
CATECHOL-ORTHO-CLEAVAGE-PWY: catechol degradation to &beta;-ketoadipate|g__Cupriavidus.s__Cupriavidus_sp_P_10	20.5192	36.2506	26.2335	110.687	140.927	288.425
CENTFERM-PWY: pyruvate fermentation to butanoate	41.2013	29.4485	94.1951	54.9981	56.1829	287.137
PWY-622: starch biosynthesis|unclassified	348.738	399.26	473.614	316.558	371.438	286.559
PWY-5415: catechol degradation I (meta-cleavage pathway)|g__Cupriavidus.s__Cupriavidus_sp_P_10	17.0365	0	25.9437	107.593	85.4735	286.357
PWY-6121: 5-aminoimidazole ribonucleotide biosynthesis I|g__Pseudoxanthomonas.s__Pseudoxanthomonas_sp_CF385	0	0	0	476.997	512.379	285.098
COA-PWY: coenzyme A biosynthesis I (prokaryotic)|g__Pseudoxanthomonas.s__Pseudoxanthomonas_sp_CF385	0	0	0	386.12	430.135	278.802
PWY-5154: L-arginine biosynthesis III (via N-acetyl-L-citrulline)|g__Cupriavidus.s__Cupriavidus_sp_P_10	0	19.6197	35.9097	80.902	104.717	277.804
PWY-2221: Entner-Doudoroff pathway III (semi-phosphorylative)	108.828	102.427	120.049	241.566	264.999	275.396
CRNFORCAT-PWY: creatinine degradation I|unclassified	117.205	133.934	241.248	387.205	427.452	265.768
TRPSYN-PWY: L-tryptophan biosynthesis|g__Pseudoxanthomonas.s__Pseudoxanthomonas_sp_CF385	0	0	0	498.823	525.868	265.416
PWY-6338: superpathway of vanillin and vanillate degradation	82.335	71.285	84.9744	150.489	241.011	265.052
PWY-7097: vanillin and vanillate degradation I	82.335	71.285	84.9744	150.489	241.011	265.052
PWY-7009: 2,2'-dihydroxybiphenyl degradation	46.3314	80.2262	41.655	255.981	279.025	262.988
PWY-7340: 9-cis, 11-trans-octadecadienoyl-CoA degradation (isomerase-dependent, yeast)|unclassified	16.4819	15.1578	39.095	123.003	149.663	262.389
PWY-7234: inosine-5'-phosphate biosynthesis III|g__Pseudoxanthomonas.s__Pseudoxanthomonas_sp_CF385	0	0	0	466.226	498.558	262.241
PWY66-430: myristate biosynthesis (mitochondria)|unclassified	0	0	0	0	355.144	259.838
PWY5F9-12: biphenyl degradation	61.228	58.6618	87.7453	167.182	220.868	259.622
P101-PWY: ectoine biosynthesis|unclassified	253.663	260.093	116.9	382.074	413.306	259.359
GLUTORN-PWY: L-ornithine biosynthesis I|g__Cupriavidus.s__Cupriavidus_sp_P_10	18.8722	19.5007	30.2477	86.993	97.6178	257.223
DENITRIFICATION-PWY: nitrate reduction I (denitrification)|unclassified	61.1521	35.927	123.649	245.512	185.065	256.657
PWY-7480: 2,3-dihydroxybenzoate degradation	0	16.4474	37.8703	217.734	277.919	255.748
HEXITOLDEGSUPER-PWY: superpathway of hexitol degradation (bacteria)	0	0	56.3201	0	0	255.093
PWY-6486: D-galacturonate degradation II	19.154	22.0784	0	228.327	222.123	254.714
PWY-6269: superpathway of adenosylcobalamin salvage from cobinamide II	0	63.7543	0	342.984	425.934	254.527
PWY66-398: TCA cycle III (animals)|unclassified	207.237	166.612	597.83	313.446	292.309	253.454
PWY-5654: 2-amino-3-carboxymuconate semialdehyde degradation to 2-hydroxypentadienoate|unclassified	19.7618	31.2321	49.1966	197.291	178.253	252.282
ARGSYN-PWY: L-arginine biosynthesis I (via L-ornithine)|g__Cupriavidus.s__Cupriavidus_sp_P_10	33.4855	22.5077	38.4567	74.927	94.506	251.661
GOLPDLCAT-PWY: superpathway of glycerol degradation to 1,3-propanediol	34.9625	48.2679	38.9965	166.099	203.753	249.093
PWY-7279: aerobic respiration II (cytochrome c) (yeast)|unclassified	121.046	107.767	282.736	226.518	189.346	248.845
PWY-5392: reductive TCA cycle II|unclassified	68.8785	47.9045	208.38	197.674	223.625	248.428
PWY0-1479: tRNA processing|g__Pseudoxanthomonas.s__Pseudoxanthomonas_sp_CF385	0	0	0	450.274	484.719	248.236
PWY-7220: adenosine deoxyribonucleotides de novo biosynthesis II|g__Cupriavidus.s__Cupriavidus_sp_P_10	21.9897	24.118	34.7452	57.0309	94.3707	247.436
PWY-7222: guanosine deoxyribonucleotides de novo biosynthesis II|g__Cupriavidus.s__Cupriavidus_sp_P_10	21.9897	24.118	34.7452	57.0309	94.3707	247.436
ILEUSYN-PWY: L-isoleucine biosynthesis I (from threonine)|g__Achromobacter.s__Achromobacter_mucicolens	0	0	0	214.061	231.843	245.945
PWY-7992: superpathway of menaquinol-8 biosynthesis III|unclassified	363.842	304.331	629.453	257.065	252.536	245.938
HCAMHPDEG-PWY: 3-phenylpropanoate and 3-(3-hydroxyphenyl)propanoate degradation to 2-hydroxypentadienoate	32.6115	46.9995	40.4538	171.348	214.759	245.892
PWY-6690: cinnamate and 3-hydroxycinnamate degradation to 2-hydroxypentadienoate	32.6115	46.9995	40.4538	171.348	214.759	245.892
PWY-6435: 4-hydroxybenzoate biosynthesis III (plants)	65.8868	45.1301	76.5343	428.187	463.076	245.865
PWY-6339: syringate degradation|unclassified	105.953	78.753	113.307	157.213	147.454	245.784
PWY-6163: chorismate biosynthesis from 3-dehydroquinate|g__Cupriavidus.s__Cupriavidus_sp_P_10	9.72781	18.9213	20.9614	83.4807	102.405	245.778
PWY-7663: gondoate biosynthesis (anaerobic)|g__Cupriavidus.s__Cupriavidus_sp_P_10	21.5451	0	20.433	115.598	124.86	245.718
PWY-7400: L-arginine biosynthesis IV (archaebacteria)|g__Cupriavidus.s__Cupriavidus_sp_P_10	0	22.2065	38.0654	66.0015	92.2837	242.598
PWY-7220: adenosine deoxyribonucleotides de novo biosynthesis II|g__Achromobacter.s__Achromobacter_mucicolens	0	0	0	128.762	198.784	241.607
PWY-7222: guanosine deoxyribonucleotides de novo biosynthesis II|g__Achromobacter.s__Achromobacter_mucicolens	0	0	0	128.762	198.784	241.607
HSERMETANA-PWY: L-methionine biosynthesis III|g__Pseudoxanthomonas.s__Pseudoxanthomonas_sp_CF385	0	0	0	425.835	467.349	241.468
ARGSYNBSUB-PWY: L-arginine biosynthesis II (acetyl cycle)|g__Cupriavidus.s__Cupriavidus_sp_P_10	27.4555	21.7985	35.3982	80.9771	89.3737	241.447
ARO-PWY: chorismate biosynthesis I|g__Cupriavidus.s__Cupriavidus_sp_P_10	10.8593	21.2411	23.0985	84.8172	81.7875	238.077
COMPLETE-ARO-PWY: superpathway of aromatic amino acid biosynthesis|g__Cupriavidus.s__Cupriavidus_sp_P_10	0	20.7043	0	83.6936	76.5493	236.676
P185-PWY: formaldehyde assimilation III (dihydroxyacetone cycle)|unclassified	108.131	101.952	191.371	243.128	304.416	236.439
PWY-7663: gondoate biosynthesis (anaerobic)|g__Stenotrophomonas.s__Stenotrophomonas_maltophilia	0	0	0	224.763	239.412	236.351
PWY-8181: 2-methyl-branched fatty acid &beta;-oxidation|unclassified	0	0	54.8526	156.116	166.929	236.342
PWY1G-0: mycothiol biosynthesis	219.204	226.214	256.933	280.934	302.27	235.401
GLUTORN-PWY: L-ornithine biosynthesis I|g__Pseudoxanthomonas.s__Pseudoxanthomonas_sp_CF385	0	0	0	358.343	390.723	235.337
PWY-5973: cis-vaccenate biosynthesis|g__Comamonas.s__Comamonas_terrigena	0	0	0	0	0	235.086
PWY-3941: &beta;-alanine biosynthesis II|unclassified	57.9323	38.7607	51.9913	239.202	272.89	234.839
PWY-7663: gondoate biosynthesis (anaerobic)|g__Agrobacterium.s__Agrobacterium_deltaense	14.7117	15.6307	0	131.759	134.152	234.406
PWY-6385: peptidoglycan biosynthesis III (mycobacteria)|g__Pseudoxanthomonas.s__Pseudoxanthomonas_sp_CF385	0	0	0	438.527	459.268	233.512
PWY-6590: superpathway of Clostridium acetobutylicum acidogenic fermentation|unclassified	0	0	120.348	0	41.6326	232.951
PWY-7663: gondoate biosynthesis (anaerobic)|g__Comamonas.s__Comamonas_terrigena	0	0	0	6.16839	0	232.791
PWY0-1586: peptidoglycan maturation (meso-diaminopimelate containing)|g__Achromobacter.s__Achromobacter_mucicolens	0	0	0	192.083	186.626	229.297
PWY-7953: UDP-N-acetylmuramoyl-pentapeptide biosynthesis III (meso-diaminopimelate containing)|g__Pseudoxanthomonas.s__Pseudoxanthomonas_sp_CF385	0	0	0	421.497	436.568	227.345
PWY-2221: Entner-Doudoroff pathway III (semi-phosphorylative)|unclassified	68.1517	64.3553	114.664	201.748	221.542	227.185
PEPTIDOGLYCANSYN-PWY: peptidoglycan biosynthesis I (meso-diaminopimelate containing)|g__Pseudoxanthomonas.s__Pseudoxanthomonas_sp_CF385	0	0	0	424.338	446.041	226.697
NONMEVIPP-PWY: methylerythritol phosphate pathway I|g__Pseudoxanthomonas.s__Pseudoxanthomonas_sp_CF385	0	0	0	390.879	480.955	226.621
PWY-8011: L-serine biosynthesis II|unclassified	109.023	114.662	218.367	115.317	148.523	226.387
PWY-7294: D-xylose degradation IV	0	0	0	0	61.4026	225.466
PWY-7616: methanol oxidation to carbon dioxide|unclassified	54.0983	27.2692	74.0766	113.481	56.8865	224.252
PWY-7208: superpathway of pyrimidine nucleobases salvage|g__Cupriavidus.s__Cupriavidus_sp_P_10	15.7671	20.2515	29.5551	60.0325	96.9546	223.803
PWY-7527: L-methionine salvage cycle III	0	0	0	103.541	131.599	223.511
PWY-7094: fatty acid salvage|g__Sphingopyxis.s__Sphingopyxis_sp_C_1	0	0	0	266.881	258.639	222.964
PWY-1361: benzoyl-CoA degradation I (aerobic)|unclassified	76.3537	73.5125	182.801	110.76	141.479	221.115
PWY-6565: superpathway of polyamine biosynthesis III	0	0	0	233.222	241.934	220.154
ECASYN-PWY: enterobacterial common antigen biosynthesis	0	0	0	29.1446	48.4953	220.132
PWY-8178: pentose phosphate pathway (non-oxidative branch) II|g__Cupriavidus.s__Cupriavidus_sp_P_10	0	19.2692	21.4442	60.202	93.6208	219.407
PWY-1501: mandelate degradation I	61.7089	51.2836	121.558	182.092	235.485	219.175
SO4ASSIM-PWY: assimilatory sulfate reduction I|g__Cupriavidus.s__Cupriavidus_sp_P_10	23.5352	32.7624	42.8962	63.4933	78.275	217.148
PWY-7663: gondoate biosynthesis (anaerobic)|g__Achromobacter.s__Achromobacter_mucicolens	0	0	0	194.554	188.082	217.056
PWY0-1586: peptidoglycan maturation (meso-diaminopimelate containing)|g__Stenotrophomonas.s__Stenotrophomonas_maltophilia	0	0	0	182.793	187.953	216.321
PWY-5419: catechol degradation to 2-hydroxypentadienoate II|unclassified	20.5869	38.492	78.0322	202.649	207.283	216.246
P562-PWY: myo-inositol degradation I	90.4388	51.4262	24.1376	118.963	127.321	215.371
PWY-6387: UDP-N-acetylmuramoyl-pentapeptide biosynthesis I (meso-diaminopimelate containing)|g__Pseudoxanthomonas.s__Pseudoxanthomonas_sp_CF385	0	0	0	408.826	425.364	214.832
PWY0-1477: ethanolamine utilization|g__Cupriavidus.s__Cupriavidus_sp_P_10	20.5846	27.341	0	81.9865	111.241	214.492
PANTO-PWY: phosphopantothenate biosynthesis I|g__Pseudoxanthomonas.s__Pseudoxanthomonas_sp_CF385	0	0	0	383.271	381.981	214.145
PWY-1882: superpathway of C1 compounds oxidation to CO2	143.864	151.744	311.534	156.411	153.166	214.137
NONOXIPENT-PWY: pentose phosphate pathway (non-oxidative branch) I|g__Cupriavidus.s__Cupriavidus_sp_P_10	0	24.7575	26.0871	87.0242	85.3373	213.934
PWY-3001: superpathway of L-isoleucine biosynthesis I|g__Cupriavidus.s__Cupriavidus_sp_P_10	23.1978	0	33.2558	85.0189	86.2476	213.894
PWY-1361: benzoyl-CoA degradation I (aerobic)|g__Cupriavidus.s__Cupriavidus_sp_P_10	0	0	38.5784	68.2473	72.2691	213.531
METHYLGALLATE-DEGRADATION-PWY: methylgallate degradation|unclassified	69.4576	67.5977	101.316	130.19	133.931	211.046
PWY-6562: norspermidine biosynthesis	0	0	50.4576	225.85	234.524	210.876
PWY-5723: Rubisco shunt|g__Cupriavidus.s__Cupriavidus_sp_P_10	0	25.707	0	88.5977	87.8446	210.748
PWY-5686: UMP biosynthesis I|g__Cupriavidus.s__Cupriavidus_sp_P_10	26.1942	30.745	36.593	69.846	89.0479	210.602
PWY-7790: UMP biosynthesis II|g__Cupriavidus.s__Cupriavidus_sp_P_10	19.9853	17.5846	36.4027	69.846	89.0368	210.602
PWY-7791: UMP biosynthesis III|g__Cupriavidus.s__Cupriavidus_sp_P_10	19.9853	17.5846	36.4027	69.846	89.0368	210.602
RHAMCAT-PWY: L-rhamnose degradation I|unclassified	32.6923	52.6812	46.5033	252.269	211.567	210.111
PWY-5973: cis-vaccenate biosynthesis|g__Cupriavidus.s__Cupriavidus_sp_P_10	18.0293	0	20.9759	60.0483	92.5954	209.907
PWY-5973: cis-vaccenate biosynthesis|g__Achromobacter.s__Achromobacter_mucicolens	0	0	0	173.014	179.273	209.772
PWY-7376: cob(II)yrinate a,c-diamide biosynthesis II (late cobalt incorporation)|unclassified	47.2532	100.132	36.5582	290.61	314.399	209.139
GLYOXYLATE-BYPASS: glyoxylate cycle|g__Cupriavidus.s__Cupriavidus_sp_P_10	18.4634	23.2597	46.0312	82.0814	75.0027	209.113
PWY-7228: superpathway of guanosine nucleotides de novo biosynthesis I|g__Cupriavidus.s__Cupriavidus_sp_P_10	17.8115	23.3696	33.2262	58.0802	90.4448	208.744
PWY66-389: phytol degradation|g__Achromobacter.s__Achromobacter_mucicolens	0	0	0	153.399	169.481	207.87
PWY-5913: partial TCA cycle (obligate autotrophs)|g__Achromobacter.s__Achromobacter_mucicolens	0	0	0	144.317	167.041	206.759
PWY-7229: superpathway of adenosine nucleotides de novo biosynthesis I|g__Cupriavidus.s__Cupriavidus_sp_P_10	20.925	18.4995	29.4272	68.0097	73.2282	205.636
PWY-6126: superpathway of adenosine nucleotides de novo biosynthesis II|g__Cupriavidus.s__Cupriavidus_sp_P_10	20.3355	18.5348	29.4716	62.9998	73.7368	205.383
PWY-6126: superpathway of adenosine nucleotides de novo biosynthesis II|g__Achromobacter.s__Achromobacter_mucicolens	0	0	0	139.991	162.65	205.206
PWY-7111: pyruvate fermentation to isobutanol (engineered)|g__Achromobacter.s__Achromobacter_mucicolens	0	0	0	206.994	195.544	205.103
PWY-7098: vanillin and vanillate degradation II|unclassified	69.8623	58.0044	81.4965	150.379	158.698	204.961
PWY-7229: superpathway of adenosine nucleotides de novo biosynthesis I|g__Achromobacter.s__Achromobacter_mucicolens	0	0	0	149.255	161.123	204.828
GALLATE-DEGRADATION-II-PWY: gallate degradation I	61.1792	96.1956	75.9952	103.008	158.249	204.694
SULFATE-CYS-PWY: superpathway of sulfate assimilation and cysteine biosynthesis|g__Cupriavidus.s__Cupriavidus_sp_P_10	0	21.0824	0	73.7144	83.5663	204.545
PWY-5103: L-isoleucine biosynthesis III|g__Achromobacter.s__Achromobacter_mucicolens	0	0	0	189.774	194.713	202.842
HEMESYN2-PWY: heme b biosynthesis II (oxygen-independent)|g__Pseudoxanthomonas.s__Pseudoxanthomonas_sp_CF385	0	0	0	359.68	379.749	202.306
FERMENTATION-PWY: mixed acid fermentation|g__Achromobacter.s__Achromobacter_mucicolens	0	0	0	144.317	164.871	199.5
PWY-5178: toluene degradation IV (aerobic) (via catechol)	0	38.7595	51.6665	267.712	166.203	199.087
PANTOSYN-PWY: superpathway of coenzyme A biosynthesis I (bacteria)|g__Pseudoxanthomonas.s__Pseudoxanthomonas_sp_CF385	0	0	0	352.006	394.09	198.533
PWY0-1586: peptidoglycan maturation (meso-diaminopimelate containing)|g__Massilia.s__Massilia_sp_LC238	0	0	0	0	0	198.499
HEME-BIOSYNTHESIS-II-1: heme b biosynthesis V (aerobic)|g__Pseudoxanthomonas.s__Pseudoxanthomonas_sp_CF385	0	0	0	330.711	357.016	198.414
HEME-BIOSYNTHESIS-II: heme b biosynthesis I (aerobic)|g__Pseudoxanthomonas.s__Pseudoxanthomonas_sp_CF385	0	0	0	330.711	357.016	198.414
PWY0-162: superpathway of pyrimidine ribonucleotides de novo biosynthesis|g__Cupriavidus.s__Cupriavidus_sp_P_10	18.277	18.015	32.5115	60.5728	87.1921	198.047
KETOGLUCONMET-PWY: ketogluconate metabolism|unclassified	79.9619	50.7404	75.2502	335.581	341.881	198.035
FASYN-ELONG-PWY: fatty acid elongation -- saturated|g__Agrobacterium.s__Agrobacterium_deltaense	11.1396	4.4955	0	96.7398	93.7134	197.635
PWY-5136: fatty acid &beta;-oxidation II (plant peroxisome)|g__Sphingopyxis.s__Sphingopyxis_sp_C_1	0	0	0	235.712	226.558	196.56
VALDEG-PWY: L-valine degradation I|unclassified	72.2192	55.8679	42.6174	211.98	234.514	196.05
PPGPPMET-PWY: ppGpp metabolism|g__Cupriavidus.s__Cupriavidus_sp_P_10	22.4505	21.1664	24.5919	53.9544	66.3148	195.464
PWY0-301: L-ascorbate degradation I (bacterial, anaerobic)	0	9.22009	0	93.0878	111.797	195.459
PWY-6948: sitosterol degradation to androstenedione	70.7083	59.2151	128.075	72.535	62.1663	193.425
PWY3DJ-35471: L-ascorbate biosynthesis IV (animals, D-glucuronate pathway)|unclassified	164.143	122.821	0	348.516	380.454	192.389
PWY-7220: adenosine deoxyribonucleotides de novo biosynthesis II|g__Ensifer.s__Ensifer_adhaerens	17.6697	4.84291	56.116	229.954	213.837	191.917
PWY-7222: guanosine deoxyribonucleotides de novo biosynthesis II|g__Ensifer.s__Ensifer_adhaerens	17.6697	4.84291	56.116	229.954	213.837	191.917
PWY-1622: formaldehyde assimilation I (serine pathway)|unclassified	92.0214	114.769	220.693	107.679	127.331	191.895
PWY-7664: oleate biosynthesis IV (anaerobic)|g__Agrobacterium.s__Agrobacterium_deltaense	11.9829	5.08489	0	102.572	98.2007	191.209
PWY-4321: L-glutamate degradation IV	0	0	0	184.695	216.992	190.042
PWY-6125: superpathway of guanosine nucleotides de novo biosynthesis II|g__Cupriavidus.s__Cupriavidus_sp_P_10	0	18.4826	28.7757	55.4701	85.8754	189.503
PWY-6876: isopropanol biosynthesis (engineered)|unclassified	29.1655	78.9129	387.787	160.182	172.989	189.031
P184-PWY: protocatechuate degradation I (meta-cleavage pathway)|unclassified	76.6908	78.0765	118.403	143.153	146.046	188.214
PWY-7220: adenosine deoxyribonucleotides de novo biosynthesis II|g__Comamonas.s__Comamonas_terrigena	0	0	0	0	0	187.975
PWY-7222: guanosine deoxyribonucleotides de novo biosynthesis II|g__Comamonas.s__Comamonas_terrigena	0	0	0	0	0	187.975
PWY-7873: D-erythronate degradation II	18.088	18.9253	29.1152	102.572	82.0493	187.276
PWY-7383: anaerobic energy metabolism (invertebrates, cytosol)|g__Cupriavidus.s__Cupriavidus_sp_P_10	0	18.4295	27.6152	64.736	71.0473	186.579
12DICHLORETHDEG-PWY: 1,2-dichloroethane degradation|unclassified	59.762	74.5189	85.6155	163.408	175.305	186.52
PWY-7221: guanosine ribonucleotides de novo biosynthesis|g__Cupriavidus.s__Cupriavidus_sp_P_10	15.5087	21.5413	31.2839	58.5008	84.1293	185.84
PWY-5676: acetyl-CoA fermentation to butanoate II|g__Cupriavidus.s__Cupriavidus_sp_P_10	13.1062	0	16.0675	46.4138	50.813	185.678
PWY-7245: superpathway of NAD/NADP - NADH/NADPH interconversion (yeast)|unclassified	53.6707	54.8166	51.6032	146.066	217.871	185.519
PWY-7094: fatty acid salvage|g__Cupriavidus.s__Cupriavidus_sp_P_10	0	0	0	75.4082	91.286	185.089
PWY-7456: &beta;-(1,4)-mannan degradation	0	0	30.1576	141.015	120.251	184.902
PWY-6629: superpathway of L-tryptophan biosynthesis|g__Cupriavidus.s__Cupriavidus_sp_P_10	0	0	0	75.2779	67.4669	184.778
PWY-7783: plasmalogen degradation	21.1679	0	0	94.1833	78.2401	184.537
CENTFERM-PWY: pyruvate fermentation to butanoate|unclassified	0	0	93.9636	0	31.5731	183.892
PWY-6282: palmitoleate biosynthesis I (from (5Z)-dodec-5-enoate)|g__Agrobacterium.s__Agrobacterium_deltaense	10.1255	3.59202	0	86.7749	83.3028	183.741
PWY0-862: (5Z)-dodecenoate biosynthesis I|g__Agrobacterium.s__Agrobacterium_deltaense	16.5297	17.6561	0	140.176	135.342	183.264
PWY-7094: fatty acid salvage|g__Sphingopyxis.s__Sphingopyxis_terrae	0	0	0	0	0	183.093
PWY-6215: 4-chlorobenzoate degradation	44.5305	23.6893	55.7007	295.845	300.902	182.499
NONOXIPENT-PWY: pentose phosphate pathway (non-oxidative branch) I|g__Achromobacter.s__Achromobacter_mucicolens	0	0	0	159.76	161.721	180.853
PWY-5724: superpathway of atrazine degradation	0	0	0	203.035	283.126	180.642
HCAMHPDEG-PWY: 3-phenylpropanoate and 3-(3-hydroxyphenyl)propanoate degradation to 2-hydroxypentadienoate|unclassified	30.9149	43.7937	37.3893	94.9901	123.12	180.551
PWY-6690: cinnamate and 3-hydroxycinnamate degradation to 2-hydroxypentadienoate|unclassified	30.9149	43.7937	37.3893	94.9901	123.12	180.551
PWY-7013: (S)-propane-1,2-diol degradation	0	10.2031	48.6292	108.095	95.5225	180.306
PWY-5695: inosine 5'-phosphate degradation|g__Cupriavidus.s__Cupriavidus_sp_P_10	0	13.2868	0	68.6036	77.2287	178.472
DAPLYSINESYN-PWY: L-lysine biosynthesis I|g__Pseudoxanthomonas.s__Pseudoxanthomonas_sp_CF385	0	0	0	410.604	362.561	178.409
PWY-6210: 2-aminophenol degradation|unclassified	19.7618	31.2321	30.9563	141.99	150.557	177.71
PWY-6823: molybdopterin biosynthesis|g__Cupriavidus.s__Cupriavidus_sp_P_10	16.0627	11.2309	0	57.3763	78.0534	177.37
THRESYN-PWY: superpathway of L-threonine biosynthesis|g__Cupriavidus.s__Cupriavidus_sp_P_10	18.0635	0	29.7854	70.8112	68.4623	177.081
PWY-6122: 5-aminoimidazole ribonucleotide biosynthesis II|g__Achromobacter.s__Achromobacter_mucicolens	0	0	0	131.075	148.036	176.452
PWY-6277: superpathway of 5-aminoimidazole ribonucleotide biosynthesis|g__Achromobacter.s__Achromobacter_mucicolens	0	0	0	131.075	148.036	176.452
PWY-5136: fatty acid &beta;-oxidation II (plant peroxisome)|g__Sphingopyxis.s__Sphingopyxis_terrae	0	0	0	0	0	176.416
PWY-6641: superpathway of sulfolactate degradation	87.7432	44.1605	250.11	136.989	35.2929	176.396
PWY-722: nicotinate degradation I	0	23.1307	0	147.109	196.766	176.094
PWY-7197: pyrimidine deoxyribonucleotide phosphorylation|g__Pseudoxanthomonas.s__Pseudoxanthomonas_sp_CF385	0	0	0	357.304	441.091	176.082
PWY-7527: L-methionine salvage cycle III|unclassified	0	0	0	0	0	176.039
CALVIN-PWY: Calvin-Benson-Bassham cycle|g__Cupriavidus.s__Cupriavidus_sp_P_10	0	0	22.5119	68.0454	52.5272	175.86
VALSYN-PWY: L-valine biosynthesis|g__Ensifer.s__Ensifer_adhaerens	25.9428	20.2752	58.5725	219.855	220.595	175.676
GALLATE-DEGRADATION-I-PWY: gallate degradation II|unclassified	62.6797	59.7866	93.0443	105.962	109.015	175.5
GALLATE-DEGRADATION-II-PWY: gallate degradation I|unclassified	49.1997	67.4313	73.0986	102.106	109.015	175.5
PWY-7196: superpathway of pyrimidine ribonucleosides salvage	0	0	0	64.434	114.668	174.622
PENTOSE-P-PWY: pentose phosphate pathway|g__Cupriavidus.s__Cupriavidus_sp_P_10	0	17.7177	0	61.0997	72.0287	174.587
DENITRIFICATION-PWY: nitrate reduction I (denitrification)|g__Achromobacter.s__Achromobacter_spanius	0	0	0	155.66	163.68	174.578
PWY-7197: pyrimidine deoxyribonucleotide phosphorylation|g__Cupriavidus.s__Cupriavidus_sp_P_10	0	0	18.4292	46.2678	74.4235	174.147
PWY-8178: pentose phosphate pathway (non-oxidative branch) II|g__Achromobacter.s__Achromobacter_mucicolens	0	0	0	150.347	149.338	174.062
BRANCHED-CHAIN-AA-SYN-PWY: superpathway of branched chain amino acid biosynthesis|g__Achromobacter.s__Achromobacter_mucicolens	0	0	0	149.612	170.753	173.94
URSIN-PWY: ureide biosynthesis|unclassified	250.591	127.14	284.932	83.3061	173.798	173.438
PWY-3841: folate transformations II (plants)|g__Cupriavidus.s__Cupriavidus_sp_P_10	23.6913	28.5013	28.2478	56.2836	77.1029	171.955
PWY-6630: superpathway of L-tyrosine biosynthesis|g__Cupriavidus.s__Cupriavidus_sp_P_10	0	0	0	67.2859	56.7807	171.761
PWY-6628: superpathway of L-phenylalanine biosynthesis|g__Cupriavidus.s__Cupriavidus_sp_P_10	0	19.4185	0	70.9659	64.2527	170.999
PWY-5345: superpathway of L-methionine biosynthesis (by sulfhydrylation)|g__Cupriavidus.s__Cupriavidus_sp_P_10	0	0	25.5498	62.8642	58.6135	170.945
PWY0-862: (5Z)-dodecenoate biosynthesis I|g__Comamonas.s__Comamonas_terrigena	0	0	0	6.6726	0	169.173
PWY-7209: superpathway of pyrimidine ribonucleosides degradation|unclassified	47.7696	60.5025	107.347	152.652	135.986	169.067
PWY-7165: L-ascorbate biosynthesis VIII (engineered pathway)|unclassified	0	24.9493	60.0631	161.546	197.17	168.817
FUC-RHAMCAT-PWY: superpathway of fucose and rhamnose degradation	0	0	0	124.322	114.824	168.579
GLUCOSE1PMETAB-PWY: glucose and glucose-1-phosphate degradation|g__Cupriavidus.s__Cupriavidus_sp_P_10	0	0	0	0	46.5176	168.008
PWY-6606: guanosine nucleotides degradation II|g__Cupriavidus.s__Cupriavidus_sp_P_10	0	12.3868	0	73.6465	77.0168	167.937
PWY-6608: guanosine nucleotides degradation III|g__Cupriavidus.s__Cupriavidus_sp_P_10	0	12.3868	0	73.6465	77.0168	167.937
PWY-2941: L-lysine biosynthesis II|g__Cupriavidus.s__Cupriavidus_sp_P_10	0	0	0	56.1893	48.6914	167.807
PWY-6121: 5-aminoimidazole ribonucleotide biosynthesis I|g__Achromobacter.s__Achromobacter_mucicolens	0	0	0	128.388	134.794	167.798
PWY-5136: fatty acid &beta;-oxidation II (plant peroxisome)|g__Comamonas.s__Comamonas_terrigena	0	0	0	0	0	167.528
PWY-7480: 2,3-dihydroxybenzoate degradation|unclassified	0	14.3361	37.4264	122.764	146.328	166.879
PWY0-1586: peptidoglycan maturation (meso-diaminopimelate containing)|g__Comamonas.s__Comamonas_terrigena	0	0	0	0	0	166.418
PWY-6505: L-tryptophan degradation XII (Geobacillus)	0	0	0	0	0	166.254
PWY-7874: L-threonate degradation	19.7501	18.585	28.5973	99.8896	78.6069	165.77
PWY-6147: 6-hydroxymethyl-dihydropterin diphosphate biosynthesis I|g__Cupriavidus.s__Cupriavidus_sp_P_10	0	13.9999	24.224	36.5268	61.4796	165.315
PWY-5417: catechol degradation III (ortho-cleavage pathway)|g__Cupriavidus.s__Cupriavidus_sp_P_10	0	0	0	64.4344	76.0214	165.018
PWY-5431: aromatic compounds degradation via &beta;-ketoadipate|g__Cupriavidus.s__Cupriavidus_sp_P_10	0	0	0	64.4344	76.0214	165.018
PWY0-42: 2-methylcitrate cycle I|g__Cupriavidus.s__Cupriavidus_sp_P_10	11.5229	10.2086	27.4576	51.8273	61.2303	164.755
PWY0-1415: superpathway of heme b biosynthesis from uroporphyrinogen-III	12.6065	0	0	82.5127	143.967	164.562
PWY-7528: L-methionine salvage cycle I (bacteria and plants)	0	0	0	77.7919	85.8344	163.834
PWY-5097: L-lysine biosynthesis VI|g__Cupriavidus.s__Cupriavidus_sp_P_10	0	0	0	54.9995	48.8413	163.732
PWY-5652: 2-amino-3-carboxymuconate semialdehyde degradation to glutaryl-CoA|unclassified	0	16.6975	27.4798	142.343	134.892	163.452
PWY-6182: superpathway of salicylate degradation|g__Cupriavidus.s__Cupriavidus_sp_P_10	0	0	0	63.3695	67.7223	163.206
PWY-702: L-methionine biosynthesis II|g__Pseudoxanthomonas.s__Pseudoxanthomonas_sp_CF385	0	0	0	366.744	375.829	162.367
PWY-841: superpathway of purine nucleotides de novo biosynthesis I|g__Cupriavidus.s__Cupriavidus_sp_P_10	0	17.4975	25.8875	40.3444	60.8434	161.892
PWY-5097: L-lysine biosynthesis VI|g__Pseudoxanthomonas.s__Pseudoxanthomonas_sp_CF385	0	0	0	389.288	332.155	160.843
DAPLYSINESYN-PWY: L-lysine biosynthesis I|g__Cupriavidus.s__Cupriavidus_sp_P_10	0	0	0	53.8307	50.4932	160.355
PYRIDNUCSYN-PWY: NAD de novo biosynthesis I (from aspartate)|g__Cupriavidus.s__Cupriavidus_sp_P_10	0	0	0	54.4169	68.0463	159.928
PWY0-1338: polymyxin resistance|unclassified	0	34.4558	15.6648	68.2684	80.0725	159.529
PWY-7118: chitin deacetylation|g__Cupriavidus.s__Cupriavidus_sp_P_10	0	0	0	58.3641	53.7606	159.086
PWY-6823: molybdopterin biosynthesis|g__Achromobacter.s__Achromobacter_spanius	0	0	0	147.094	162.762	159.06
PWY66-429: fatty acid biosynthesis initiation (mitochondria)|g__Cupriavidus.s__Cupriavidus_sp_P_10	13.1134	17.3201	0	38.2232	62.2339	158.915
GLUTORN-PWY: L-ornithine biosynthesis I|g__Achromobacter.s__Achromobacter_mucicolens	0	0	0	112.488	131.454	158.254
PWY-6531: mannitol cycle	0	0	20.0326	16.0857	43.2302	157.95
ILEUDEG-PWY: L-isoleucine degradation I|unclassified	92.951	55.8115	44.9905	216.979	169.145	157.298
PWY-1501: mandelate degradation I|unclassified	46.488	35.8744	119.394	129.65	158.088	157.103
PWY-6338: superpathway of vanillin and vanillate degradation|unclassified	69.8623	58.0044	81.4965	105.311	130.278	156.922
PWY-7097: vanillin and vanillate degradation I|unclassified	69.8623	58.0044	81.4965	105.311	130.278	156.922
THISYNARA-PWY: superpathway of thiamine diphosphate biosynthesis III (eukaryotes)	78.2678	8.33772	39.7262	194.694	142.569	156.76
PWY-7977: L-methionine biosynthesis IV|g__Cupriavidus.s__Cupriavidus_sp_P_10	23.1196	18.3714	17.8694	49.0712	54.2599	156.367
PWY-6803: phosphatidylcholine acyl editing|unclassified	0	18.1975	0	34.4931	28.899	155.265
HISTSYN-PWY: L-histidine biosynthesis|g__Cupriavidus.s__Cupriavidus_sp_P_10	0	20.1337	0	47.2957	48.9913	154.759
PWY0-862: (5Z)-dodecenoate biosynthesis I|g__Pseudomonas.s__Pseudomonas_umsongensis	24.8367	29.2955	0	44.2134	42.2848	153.988
PWY-6123: inosine-5'-phosphate biosynthesis I|g__Cupriavidus.s__Cupriavidus_sp_P_10	18.9917	18.3368	21.9989	48.2562	49.274	153.606
PWY-7234: inosine-5'-phosphate biosynthesis III|g__Cupriavidus.s__Cupriavidus_sp_P_10	18.9917	6.1886	21.9243	48.2562	49.0759	153.606
PWY-3841: folate transformations II (plants)|g__Achromobacter.s__Achromobacter_mucicolens	0	0	0	107.39	113.186	152.816
PWY-7663: gondoate biosynthesis (anaerobic)|g__Pseudomonas.s__Pseudomonas_umsongensis	22.8189	22.5221	0	34.7845	39.4799	152.7
PWY4LZ-257: superpathway of fermentation (Chlamydomonas reinhardtii)	0	0	49.2752	286.168	226.44	152.392
GLYCOL-GLYOXDEG-PWY: superpathway of glycol metabolism and degradation	45.8811	25.3029	93.2735	118.461	120.289	152.126
HSERMETANA-PWY: L-methionine biosynthesis III|g__Cupriavidus.s__Cupriavidus_sp_P_10	0	0	25.9844	55.2922	64.2229	151.8
PWY-7663: gondoate biosynthesis (anaerobic)|g__Sphingopyxis.s__Sphingopyxis_sp_C_1	0	0	0	81.1453	90.8744	151.743
PWY-7228: superpathway of guanosine nucleotides de novo biosynthesis I|g__Comamonas.s__Comamonas_terrigena	0	0	0	0	0	151.571
PWY-7883: anhydromuropeptides recycling II|g__Cupriavidus.s__Cupriavidus_sp_P_10	0	0	0	52.1309	64.8793	151.299
PWY0-1261: anhydromuropeptides recycling I|g__Cupriavidus.s__Cupriavidus_sp_P_10	0	0	0	52.1309	64.8793	151.299
PWY-8187: L-arginine degradation XIII (reductive Stickland reaction)|g__Achromobacter.s__Achromobacter_spanius	0	0	0	122.142	139.682	151.275
PWY-1882: superpathway of C1 compounds oxidation to CO2|unclassified	128.002	150.217	237.513	129.957	120.158	151.004
PWY-8085: picolinate degradation	0	0	0	129.092	174.372	150.921
PWY-1269: CMP-3-deoxy-D-manno-octulosonate biosynthesis|g__Cupriavidus.s__Cupriavidus_sp_P_10	10.425	0	17.833	56.1739	42.5044	150.718
RIBOSYN2-PWY: flavin biosynthesis I (bacteria and plants)|g__Cupriavidus.s__Cupriavidus_sp_P_10	0	21.3223	0	34.4873	19.2732	150.398
NAD-BIOSYNTHESIS-II: NAD salvage pathway III (to nicotinamide riboside)|unclassified	0	0	0	61.5661	74.2713	150.388
FASYN-ELONG-PWY: fatty acid elongation -- saturated|g__Stenotrophomonas.s__Stenotrophomonas_maltophilia	0	0	0	145.923	149.479	149.795
PWY-5367: petroselinate biosynthesis	0	0	0	0	119.309	149.769
PWY-7851: coenzyme A biosynthesis II (eukaryotic)|g__Pseudoxanthomonas.s__Pseudoxanthomonas_sp_CF385	0	0	0	248.596	337.762	149.717
PWY66-429: fatty acid biosynthesis initiation (mitochondria)|g__Comamonas.s__Comamonas_terrigena	0	0	0	0	0	149.085
PWY-6122: 5-aminoimidazole ribonucleotide biosynthesis II|g__Cupriavidus.s__Cupriavidus_sp_P_10	11.9545	14.8277	25.7724	39.0502	51.831	149.083
PWY-6277: superpathway of 5-aminoimidazole ribonucleotide biosynthesis|g__Cupriavidus.s__Cupriavidus_sp_P_10	11.9545	14.8277	25.7724	39.0502	51.831	149.083
PWY-5136: fatty acid &beta;-oxidation II (plant peroxisome)|g__Pseudomonas.s__Pseudomonas_umsongensis	23.5246	31.6723	0	53.7718	44.5199	148.849
PWY0-1586: peptidoglycan maturation (meso-diaminopimelate containing)|g__Comamonas.s__Comamonas_thiooxydans	0	0	0	152.362	197.226	148.707
PWY-724: superpathway of L-lysine, L-threonine and L-methionine biosynthesis II|g__Cupriavidus.s__Cupriavidus_sp_P_10	0	0	0	55.4182	52.1956	148.309
GLCMANNANAUT-PWY: superpathway of N-acetylglucosamine, N-acetylmannosamine and N-acetylneuraminate degradation|unclassified	43.8333	48.5907	49.5397	132.851	227.718	147.555
ILEUSYN-PWY: L-isoleucine biosynthesis I (from threonine)|g__Ensifer.s__Ensifer_adhaerens	25.8912	19.8229	31.8561	195.402	200.166	146.97
PWY-7228: superpathway of guanosine nucleotides de novo biosynthesis I|g__Achromobacter.s__Achromobacter_mucicolens	0	0	0	103.676	133.567	146.413
COLANSYN-PWY: colanic acid building blocks biosynthesis|g__Cupriavidus.s__Cupriavidus_sp_P_10	0	0	0	49.8294	55.0351	146.135
PWY-5136: fatty acid &beta;-oxidation II (plant peroxisome)|g__Ensifer.s__Ensifer_adhaerens	34.4804	40.904	20.8266	194.575	189.545	145.971
PWY-6121: 5-aminoimidazole ribonucleotide biosynthesis I|g__Cupriavidus.s__Cupriavidus_sp_P_10	10.4238	15.2625	25.292	34.9178	50.5155	145.849
PWY-6292: superpathway of L-cysteine biosynthesis (mammalian)|g__Achromobacter.s__Achromobacter_mucicolens	0	0	0	114.093	120.676	145.777
PWY-7977: L-methionine biosynthesis IV|g__Achromobacter.s__Achromobacter_mucicolens	0	0	0	126.958	107.067	145.281
PWY-5840: superpathway of menaquinol-7 biosynthesis|unclassified	76.6647	0	161.124	181.482	141.615	144.391
NAGLIPASYN-PWY: lipid IVA biosynthesis (E. coli)|g__Pseudoxanthomonas.s__Pseudoxanthomonas_sp_CF385	0	0	0	340.109	298.706	144.379
PWY-8073: lipid IVA biosynthesis (P. putida)|g__Pseudoxanthomonas.s__Pseudoxanthomonas_sp_CF385	0	0	0	340.109	298.706	144.379
PWY-6124: inosine-5'-phosphate biosynthesis II|g__Cupriavidus.s__Cupriavidus_sp_P_10	17.9531	18.1558	21.9128	44.6328	45.2331	144.144
PWY-5686: UMP biosynthesis I|g__Comamonas.s__Comamonas_terrigena	0	0	0	0	0	144.031
TRPSYN-PWY: L-tryptophan biosynthesis|g__Cupriavidus.s__Cupriavidus_sp_P_10	17.5666	0	0	68.3401	60.9193	143.912
PWY-7221: guanosine ribonucleotides de novo biosynthesis|g__Agrobacterium.s__Agrobacterium_deltaense	14.6517	0	0	87.1897	87.4766	143.498
CALVIN-PWY: Calvin-Benson-Bassham cycle|g__Achromobacter.s__Achromobacter_mucicolens	0	0	0	100.503	138.869	143.445
PWY0-1586: peptidoglycan maturation (meso-diaminopimelate containing)|g__Enterobacter.s__Enterobacter_sp_kpr_6	0	0	0	0	0	143.414
PWY-5838: superpathway of menaquinol-8 biosynthesis I|unclassified	86.8449	0	164.959	181.387	141.23	143.079
ARGSYN-PWY: L-arginine biosynthesis I (via L-ornithine)|g__Achromobacter.s__Achromobacter_mucicolens	0	0	0	110.092	129.402	143.002
PWY-7664: oleate biosynthesis IV (anaerobic)|g__Stenotrophomonas.s__Stenotrophomonas_maltophilia	0	0	0	140.434	147.564	141.683
PWY-5028: L-histidine degradation II|g__Cupriavidus.s__Cupriavidus_sp_P_10	0	18.1767	22.0765	57.3796	60.5243	141.628
LACTOSECAT-PWY: lactose and galactose degradation I	25.5054	13.7625	28.8442	86.8885	182.039	141.49
PWY-4361: S-methyl-5-thio-&alpha;-D-ribose 1-phosphate degradation I	0	0	0	63.5365	81.1437	141.031
VALSYN-PWY: L-valine biosynthesis|g__Agrobacterium.s__Agrobacterium_deltaense	14.549	10.9345	7.8942	127.009	120.354	140.858
VALSYN-PWY: L-valine biosynthesis|g__Massilia.s__Massilia_sp_LC238	0	0	0	0	0	140.815
PWY0-1586: peptidoglycan maturation (meso-diaminopimelate containing)|g__Rhodanobacter.s__Rhodanobacter_sp_C06	0	0	0	40.1357	49.2031	140.194
GLYCOGENSYNTH-PWY: glycogen biosynthesis I (from ADP-D-Glucose)|g__Agrobacterium.s__Agrobacterium_deltaense	18.0613	10.855	0	90.2003	91.475	139.628
PWY-6505: L-tryptophan degradation XII (Geobacillus)|unclassified	0	0	0	0	0	139.51
PWY-7942: 5-oxo-L-proline metabolism|g__Comamonas.s__Comamonas_terrigena	0	0	0	0	0	138.637
PWY-6122: 5-aminoimidazole ribonucleotide biosynthesis II|g__Stenotrophomonas.s__Stenotrophomonas_maltophilia	0	0	0	155.114	157.662	138.374
PWY-6277: superpathway of 5-aminoimidazole ribonucleotide biosynthesis|g__Stenotrophomonas.s__Stenotrophomonas_maltophilia	0	0	0	155.114	157.662	138.374
PWY-5659: GDP-mannose biosynthesis|g__Cupriavidus.s__Cupriavidus_sp_P_10	0	0	23.3148	47.5134	47.4521	138.367
GLYOXYLATE-BYPASS: glyoxylate cycle|g__Stenotrophomonas.s__Stenotrophomonas_maltophilia	0	0	0	137.66	142.257	138.219
PWY-6328: L-lysine degradation X|unclassified	36.8084	53.8604	90.0846	146.213	138.349	138.215
PWY-7663: gondoate biosynthesis (anaerobic)|g__Comamonas.s__Comamonas_thiooxydans	0	0	0	192.408	170.326	138.202
PWY-6902: chitin degradation II (Vibrio)|unclassified	12.7498	59.0024	83.4317	117.417	57.565	137.291
UDPNAGSYN-PWY: UDP-N-acetyl-D-glucosamine biosynthesis I|g__Agrobacterium.s__Agrobacterium_deltaense	0	0	0	79.6074	80.5062	137.172
PWY-7185: UTP and CTP dephosphorylation I|g__Hydrogenophaga.s__Hydrogenophaga_sp_LA_38	0	0	0	0	87.0078	137.082
ARGSYNBSUB-PWY: L-arginine biosynthesis II (acetyl cycle)|g__Comamonas.s__Comamonas_terrigena	0	0	0	0	0	136.845
PWY-7220: adenosine deoxyribonucleotides de novo biosynthesis II|g__Lysobacter.s__Lysobacter_soli	14.2005	0	0	82.6165	87.0715	136.768
PWY-7222: guanosine deoxyribonucleotides de novo biosynthesis II|g__Lysobacter.s__Lysobacter_soli	14.2005	0	0	82.6165	87.0715	136.768
PWY-5136: fatty acid &beta;-oxidation II (plant peroxisome)|g__Hydrogenophaga.s__Hydrogenophaga_sp_LA_38	0	0	0	0	73.2386	136.743
P101-PWY: ectoine biosynthesis|g__Achromobacter.s__Achromobacter_mucicolens	0	0	0	117.15	126.102	136.646
LEU-DEG2-PWY: L-leucine degradation I|g__Cupriavidus.s__Cupriavidus_sp_P_10	0	0	0	56.4565	46.868	136.183
PWY-6823: molybdopterin biosynthesis|g__Pseudoxanthomonas.s__Pseudoxanthomonas_sp_CF385	0	0	0	296.843	313.57	135.822
PWY-7790: UMP biosynthesis II|g__Comamonas.s__Comamonas_terrigena	0	0	0	0	0	135.388
PWY-7791: UMP biosynthesis III|g__Comamonas.s__Comamonas_terrigena	0	0	0	0	0	135.388
PWY0-862: (5Z)-dodecenoate biosynthesis I|g__Stenotrophomonas.s__Stenotrophomonas_maltophilia	0	0	0	138.841	166.571	134.822
PWY-7208: superpathway of pyrimidine nucleobases salvage|g__Comamonas.s__Comamonas_terrigena	0	0	0	0	0	134.409
PWY-5981: CDP-diacylglycerol biosynthesis III|g__Cupriavidus.s__Cupriavidus_sp_P_10	0	0	0	51.593	58.403	134.406
PWY0-162: superpathway of pyrimidine ribonucleotides de novo biosynthesis|g__Comamonas.s__Comamonas_terrigena	0	0	0	0	0	133.881
KDO-NAGLIPASYN-PWY: superpathway of (Kdo)2-lipid A biosynthesis	0	0	0	33.236	70.444	133.879
PWY-6125: superpathway of guanosine nucleotides de novo biosynthesis II|g__Comamonas.s__Comamonas_terrigena	0	0	0	0	0	133.827
PWY-5973: cis-vaccenate biosynthesis|g__Comamonas.s__Comamonas_thiooxydans	0	0	0	175.805	159.672	133.762
PWY1ZNC-1: assimilatory sulfate reduction IV|g__Cupriavidus.s__Cupriavidus_sp_P_10	0	25.1339	21.6417	47.1621	45.5559	133.582
PWY-5686: UMP biosynthesis I|g__Agrobacterium.s__Agrobacterium_deltaense	17.8171	12.783	0	100.384	119.641	133.288
PWY-7790: UMP biosynthesis II|g__Agrobacterium.s__Agrobacterium_deltaense	0	10.9258	0	100.384	119.641	133.288
PWY-7791: UMP biosynthesis III|g__Agrobacterium.s__Agrobacterium_deltaense	0	10.9258	0	100.384	119.641	133.288
PWY-4041: &gamma;-glutamyl cycle|unclassified	39.5487	13.3722	0	61.3555	18.0275	133.24
PWY-6936: seleno-amino acid biosynthesis (plants)|g__Cupriavidus.s__Cupriavidus_sp_P_10	0	0	22.0972	60.196	64.9714	133.092
PWY-7270: L-methionine salvage cycle II (plants)	0	0	0	66.4644	74.7806	132.872
PWY-7221: guanosine ribonucleotides de novo biosynthesis|g__Comamonas.s__Comamonas_terrigena	0	0	0	0	0	132.818
PWY1G-0: mycothiol biosynthesis|unclassified	163.678	170.209	222.527	179.539	185.368	132.661
PWY-5897: superpathway of menaquinol-11 biosynthesis|unclassified	80.1417	0	152.669	168.68	128.844	132.624
PWY-5898: superpathway of menaquinol-12 biosynthesis|unclassified	80.1417	0	152.669	168.68	128.844	132.624
PWY-5899: superpathway of menaquinol-13 biosynthesis|unclassified	80.1417	0	152.669	168.68	128.844	132.624
PWY-6607: guanosine nucleotides degradation I	15.0031	37.9411	89.7484	285.966	356.731	132.428
PWY-7185: UTP and CTP dephosphorylation I|g__Hydrogenophaga.s__Hydrogenophaga_intermedia	0	0	0	201.466	134.223	132.267
PWY-6126: superpathway of adenosine nucleotides de novo biosynthesis II|g__Comamonas.s__Comamonas_terrigena	0	0	0	0	0	132.224
PWY-6282: palmitoleate biosynthesis I (from (5Z)-dodec-5-enoate)|g__Stenotrophomonas.s__Stenotrophomonas_maltophilia	0	0	0	129.83	131.367	132.059
PHOSLIPSYN-PWY: superpathway of phospholipid biosynthesis I (bacteria)|g__Cupriavidus.s__Cupriavidus_sp_P_10	0	0	0	48.3502	53.1792	131.673
THREOCAT-PWY: superpathway of L-threonine metabolism|unclassified	0	0	0	24.3566	57.4623	131.588
PWY-8011: L-serine biosynthesis II|g__Cupriavidus.s__Cupriavidus_sp_P_10	0	16.6166	18.2576	49.4689	39.5623	131.571
PWY-5873: ubiquinol-7 biosynthesis (late decarboxylation)	33.8427	18.1937	26.9698	52.387	53.8743	131.169
PWY-6700: queuosine biosynthesis I (de novo)|g__Achromobacter.s__Achromobacter_mucicolens	0	0	0	108.436	100.794	131.07
PWY0-1586: peptidoglycan maturation (meso-diaminopimelate containing)|g__Pseudomonas.s__Pseudomonas_soli	5.39363	14.0234	0	0	0	131.022
PWY-6595: superpathway of guanosine nucleotides degradation (plants)	14.8018	37.0994	85.4337	279.97	349.484	131.016
PWY-6700: queuosine biosynthesis I (de novo)|g__Cupriavidus.s__Cupriavidus_sp_P_10	18.5416	24.3549	19.134	52.1653	56.9017	130.938
PWY-7873: D-erythronate degradation II|g__Cupriavidus.s__Cupriavidus_sp_P_10	13.192	0	0	49.7149	42.4692	130.883
PWY-6948: sitosterol degradation to androstenedione|unclassified	38.6732	50.1904	112.226	55.404	55.5498	130.783
TYRFUMCAT-PWY: L-tyrosine degradation I|g__Cupriavidus.s__Cupriavidus_sp_P_10	0	0	15.5406	50.5365	76.9038	130.746
PWY-6121: 5-aminoimidazole ribonucleotide biosynthesis I|g__Stenotrophomonas.s__Stenotrophomonas_maltophilia	0	0	0	124.582	152.139	130.562
PWY3O-4107: NAD salvage pathway V (PNC V cycle)|g__Cupriavidus.s__Cupriavidus_sp_P_10	0	0	0	42.772	43.6723	130.439
BRANCHED-CHAIN-AA-SYN-PWY: superpathway of branched chain amino acid biosynthesis|g__Ensifer.s__Ensifer_adhaerens	25.0624	22.5205	29.4315	182.246	184.247	130.403
PWY-5178: toluene degradation IV (aerobic) (via catechol)|unclassified	0	0	40.5704	200.205	136.436	130.397
PWY-7456: &beta;-(1,4)-mannan degradation|unclassified	0	0	19.2278	129.513	114.296	130.145
PWY-5667: CDP-diacylglycerol biosynthesis I|g__Cupriavidus.s__Cupriavidus_sp_P_10	0	0	0	53.6019	64.3263	130.134
PWY0-1319: CDP-diacylglycerol biosynthesis II|g__Cupriavidus.s__Cupriavidus_sp_P_10	0	0	0	53.6019	64.3263	130.134
PWY-7371: 1,4-dihydroxy-6-naphthoate biosynthesis II	351.27	313.814	578.725	193.599	176.724	129.818
PWY-7663: gondoate biosynthesis (anaerobic)|g__Ensifer.s__Ensifer_adhaerens	0	11.9846	28.326	193.557	223.133	129.654
NONOXIPENT-PWY: pentose phosphate pathway (non-oxidative branch) I|g__Leclercia.s__Leclercia_adecarboxylata	0	0	0	15.7411	19.8778	129.522
HEME-BIOSYNTHESIS-II-1: heme b biosynthesis V (aerobic)|g__Comamonas.s__Comamonas_terrigena	0	0	0	0	0	129.282
HEME-BIOSYNTHESIS-II: heme b biosynthesis I (aerobic)|g__Comamonas.s__Comamonas_terrigena	0	0	0	0	0	129.282
PWY-7229: superpathway of adenosine nucleotides de novo biosynthesis I|g__Comamonas.s__Comamonas_terrigena	0	0	0	0	0	129.171
FASYN-ELONG-PWY: fatty acid elongation -- saturated|g__Ensifer.s__Ensifer_adhaerens	0	11.8305	16.4432	161.43	174.028	129.067
PWY-6641: superpathway of sulfolactate degradation|unclassified	36.9507	37.8314	200.462	105.253	33.0135	129.036
COA-PWY: coenzyme A biosynthesis I (prokaryotic)|g__Cupriavidus.s__Cupriavidus_sp_P_10	8.35894	26.7787	10.0099	38.2493	44.0018	128.976
PWY-7851: coenzyme A biosynthesis II (eukaryotic)|g__Cupriavidus.s__Cupriavidus_sp_P_10	8.35894	17.999	0	33.8049	41.8478	128.976
PWY-7228: superpathway of guanosine nucleotides de novo biosynthesis I|g__Lysobacter.s__Lysobacter_soli	0	0	0	87.7867	92.5473	128.836
VALSYN-PWY: L-valine biosynthesis|g__Stenotrophomonas.s__Stenotrophomonas_maltophilia	0	0	0	157.345	164.46	128.708
TRPSYN-PWY: L-tryptophan biosynthesis|g__Comamonas.s__Comamonas_terrigena	0	0	0	0	0	128.577
PWY-7371: 1,4-dihydroxy-6-naphthoate biosynthesis II|unclassified	303.777	272.865	511.756	123.233	116.663	128.474
PWY-5103: L-isoleucine biosynthesis III|g__Ensifer.s__Ensifer_adhaerens	24.1139	19.3669	24.8693	177.044	180.928	128.408
PWY-6125: superpathway of guanosine nucleotides de novo biosynthesis II|g__Achromobacter.s__Achromobacter_mucicolens	0	0	0	81.2569	78.2437	128.324
PWY-7229: superpathway of adenosine nucleotides de novo biosynthesis I|g__Lysobacter.s__Lysobacter_soli	0	0	0	43.4168	37.718	128.159
PWY-841: superpathway of purine nucleotides de novo biosynthesis I|g__Comamonas.s__Comamonas_terrigena	0	0	0	0	0	128.158
PWY-5873: ubiquinol-7 biosynthesis (late decarboxylation)|unclassified	33.498	18.0884	26.9037	51.9827	53.4688	127.806
PWY4FS-7: phosphatidylglycerol biosynthesis I (plastidic)|g__Cupriavidus.s__Cupriavidus_sp_P_10	0	0	0	53.9861	50.8872	127.774
PWY4FS-8: phosphatidylglycerol biosynthesis II (non-plastidic)|g__Cupriavidus.s__Cupriavidus_sp_P_10	0	0	0	53.9861	50.8872	127.774
COMPLETE-ARO-PWY: superpathway of aromatic amino acid biosynthesis|g__Comamonas.s__Comamonas_terrigena	0	0	0	0	0	127.463
NONOXIPENT-PWY: pentose phosphate pathway (non-oxidative branch) I|g__Stenotrophomonas.s__Stenotrophomonas_maltophilia	0	0	0	140.963	153.687	127.457
PWY-7228: superpathway of guanosine nucleotides de novo biosynthesis I|g__Agrobacterium.s__Agrobacterium_deltaense	15.7756	0	0	100.527	93.6721	127.439
PWY-5097: L-lysine biosynthesis VI|g__Achromobacter.s__Achromobacter_mucicolens	0	0	0	107.806	106.712	127.276
SER-GLYSYN-PWY: superpathway of L-serine and glycine biosynthesis I|g__Ensifer.s__Ensifer_adhaerens	23.2521	18.051	24.2393	125.545	139.686	126.964
PWY-6121: 5-aminoimidazole ribonucleotide biosynthesis I|g__Comamonas.s__Comamonas_terrigena	0	0	0	0	0	126.893
PWY-4984: urea cycle|g__Cupriavidus.s__Cupriavidus_sp_P_10	0	14.8535	20.7569	40.7206	49.2796	126.798
PWY-6703: preQ0 biosynthesis|g__Achromobacter.s__Achromobacter_mucicolens	0	0	0	109.856	92.0517	126.772
4-HYDROXYMANDELATE-DEGRADATION-PWY: 4-hydroxymandelate degradation	0	38.194	41.637	69.0003	74.5449	126.479
PWY-6122: 5-aminoimidazole ribonucleotide biosynthesis II|g__Comamonas.s__Comamonas_terrigena	0	0	0	5.81341	0	125.884
PWY-6277: superpathway of 5-aminoimidazole ribonucleotide biosynthesis|g__Comamonas.s__Comamonas_terrigena	0	0	0	5.81341	0	125.884
PWY-6969: TCA cycle V (2-oxoglutarate synthase)|g__Achromobacter.s__Achromobacter_mucicolens	0	0	0	100.272	124.777	125.843
PWY-7009: 2,2'-dihydroxybiphenyl degradation|unclassified	23.1112	35.4671	40.3465	125.86	143.172	125.675
PWY-6703: preQ0 biosynthesis|g__Cupriavidus.s__Cupriavidus_sp_P_10	0	21.8038	24.5347	44.7626	69.6162	125.653
NAGLIPASYN-PWY: lipid IVA biosynthesis (E. coli)|g__Cupriavidus.s__Cupriavidus_sp_P_10	0	0	16.5924	41.4199	44.6909	125.603
PWY-8073: lipid IVA biosynthesis (P. putida)|g__Cupriavidus.s__Cupriavidus_sp_P_10	0	0	16.5924	41.4199	44.6909	125.603
PWY5F9-12: biphenyl degradation|unclassified	55.5271	52.4064	81.8789	99.6879	141.092	124.983
PWY-6124: inosine-5'-phosphate biosynthesis II|g__Stenotrophomonas.s__Stenotrophomonas_maltophilia	0	0	0	171.427	167.295	124.81
PWY-6126: superpathway of adenosine nucleotides de novo biosynthesis II|g__Lysobacter.s__Lysobacter_soli	0	0	0	45.8166	40.5799	124.803
PWY-5136: fatty acid &beta;-oxidation II (plant peroxisome)|g__Pseudomonas.s__Pseudomonas_putida_group	17.7673	20.1497	0	60.8625	46.1877	124.55
PWY-7858: (5Z)-dodecenoate biosynthesis II|g__Agrobacterium.s__Agrobacterium_deltaense	10.2067	3.59836	0	85.2285	80.0012	124.443
P105-PWY: TCA cycle IV (2-oxoglutarate decarboxylase)|g__Achromobacter.s__Achromobacter_mucicolens	0	0	0	95.3501	122.572	123.963
PWY-6282: palmitoleate biosynthesis I (from (5Z)-dodec-5-enoate)|g__Ensifer.s__Ensifer_adhaerens	0	11.5908	14.1817	151.586	160.693	123.93
PWY-7220: adenosine deoxyribonucleotides de novo biosynthesis II|g__Stenotrophomonas.s__Stenotrophomonas_pavanii	0	0	0	0	0	123.86
PWY-7222: guanosine deoxyribonucleotides de novo biosynthesis II|g__Stenotrophomonas.s__Stenotrophomonas_pavanii	0	0	0	0	0	123.86
GLUTORN-PWY: L-ornithine biosynthesis I|g__Comamonas.s__Comamonas_terrigena	0	0	0	0	0	123.126
PYRIDOXSYN-PWY: pyridoxal 5'-phosphate biosynthesis I|g__Achromobacter.s__Achromobacter_mucicolens	0	0	0	101.808	109.004	122.898
ILEUSYN-PWY: L-isoleucine biosynthesis I (from threonine)|g__Stenotrophomonas.s__Stenotrophomonas_maltophilia	0	0	0	141.374	159.278	122.881
PWY-6823: molybdopterin biosynthesis|g__Agrobacterium.s__Agrobacterium_deltaense	0	17.5902	0	35.0286	60.941	122.863
GLYCOGENSYNTH-PWY: glycogen biosynthesis I (from ADP-D-Glucose)|g__Achromobacter.s__Achromobacter_spanius	0	0	0	99.9325	93.8012	122.799
PWY-7664: oleate biosynthesis IV (anaerobic)|g__Ensifer.s__Ensifer_adhaerens	0	11.9543	13.6455	148.991	157.25	122.536
PWY-5845: superpathway of menaquinol-9 biosynthesis|unclassified	61.0996	0	71.0189	91.231	130.641	122.398
UDPNAGSYN-PWY: UDP-N-acetyl-D-glucosamine biosynthesis I|g__Comamonas.s__Comamonas_terrigena	0	0	0	0	0	122.379
PWY-5121: superpathway of geranylgeranyl diphosphate biosynthesis II (via MEP)|g__Cupriavidus.s__Cupriavidus_sp_P_10	0	0	0	41.9175	46.3373	121.986
VALSYN-PWY: L-valine biosynthesis|g__Bosea.s__Bosea_sp_WAO	0	0	0	113.077	83.7458	121.701
PWY-6124: inosine-5'-phosphate biosynthesis II|g__Comamonas.s__Comamonas_terrigena	0	0	0	0	0	121.694
NONMEVIPP-PWY: methylerythritol phosphate pathway I|g__Cupriavidus.s__Cupriavidus_sp_P_10	0	0	0	41.9945	48.6442	121.57
PWY-7197: pyrimidine deoxyribonucleotide phosphorylation|g__Comamonas.s__Comamonas_terrigena	0	0	0	0	0	121.525
PWY-6387: UDP-N-acetylmuramoyl-pentapeptide biosynthesis I (meso-diaminopimelate containing)|g__Achromobacter.s__Achromobacter_spanius	0	0	0	109.18	110.3	121.496
PWY-6629: superpathway of L-tryptophan biosynthesis|g__Comamonas.s__Comamonas_terrigena	0	0	0	0	0	121.258
PWY-6823: molybdopterin biosynthesis|g__Comamonas.s__Comamonas_terrigena	0	0	0	0	0	121.146
PWY-6385: peptidoglycan biosynthesis III (mycobacteria)|g__Comamonas.s__Comamonas_terrigena	0	0	0	0	0	121.103
PWY-6501: D-glucuronate degradation II|unclassified	0	24.627	0	109.423	127.918	120.989
HISDEG-PWY: L-histidine degradation I|g__Cupriavidus.s__Cupriavidus_sp_P_10	15.8337	17.1794	25.1629	46.9863	48.96	120.872
PWY-6122: 5-aminoimidazole ribonucleotide biosynthesis II|g__Agrobacterium.s__Agrobacterium_deltaense	9.84568	3.59221	0	88.0822	91.9628	120.869
PWY-6277: superpathway of 5-aminoimidazole ribonucleotide biosynthesis|g__Agrobacterium.s__Agrobacterium_deltaense	9.84568	3.59221	0	88.0822	91.9628	120.869
BRANCHED-CHAIN-AA-SYN-PWY: superpathway of branched chain amino acid biosynthesis|g__Comamonas.s__Comamonas_terrigena	0	0	0	0	0	120.869
TRPSYN-PWY: L-tryptophan biosynthesis|g__Agrobacterium.s__Agrobacterium_deltaense	0	0	0	80.7523	90.2828	120.849
PWY-3841: folate transformations II (plants)|g__Comamonas.s__Comamonas_terrigena	0	0	0	0	0	120.726
PWY-6125: superpathway of guanosine nucleotides de novo biosynthesis II|g__Lysobacter.s__Lysobacter_soli	0	0	0	76.1095	64.3229	120.723
PWY-7204: pyridoxal 5'-phosphate salvage II (plants)	74.2062	0	108.069	134.692	46.3579	120.402
PWY0-1586: peptidoglycan maturation (meso-diaminopimelate containing)|g__Leclercia.s__Leclercia_adecarboxylata	0	0	0	13.8461	5.1798	120.09
HISTSYN-PWY: L-histidine biosynthesis|g__Comamonas.s__Comamonas_terrigena	0	0	0	0	0	119.933
PWY-7221: guanosine ribonucleotides de novo biosynthesis|g__Achromobacter.s__Achromobacter_mucicolens	0	0	0	90.1364	112.271	119.824
PWY-6803: phosphatidylcholine acyl editing|g__Cupriavidus.s__Cupriavidus_sp_P_10	0	0	0	47.9242	46.4499	119.814
PWY-7220: adenosine deoxyribonucleotides de novo biosynthesis II|g__Massilia.s__Massilia_sp_LC238	0	0	0	0	0	119.811
PWY-7222: guanosine deoxyribonucleotides de novo biosynthesis II|g__Massilia.s__Massilia_sp_LC238	0	0	0	0	0	119.811
ARGSYN-PWY: L-arginine biosynthesis I (via L-ornithine)|g__Comamonas.s__Comamonas_terrigena	0	0	0	0	0	119.646
PWY-7220: adenosine deoxyribonucleotides de novo biosynthesis II|g__Pseudoxanthomonas.s__Pseudoxanthomonas_indica	0	0	0	153.005	143.297	119.577
PWY-7222: guanosine deoxyribonucleotides de novo biosynthesis II|g__Pseudoxanthomonas.s__Pseudoxanthomonas_indica	0	0	0	153.005	143.297	119.577
PWY-6125: superpathway of guanosine nucleotides de novo biosynthesis II|g__Agrobacterium.s__Agrobacterium_deltaense	13.3653	0	0	84.5943	77.6007	119.561
PWY-7002: 4-hydroxyacetophenone degradation	18.6445	31.1874	17.8816	38.8385	105.619	119.513
PWY-5972: stearate biosynthesis I (animals)|unclassified	13.1978	10.5791	26.0975	78.549	86.6817	119.34
PWY1ZNC-1: assimilatory sulfate reduction IV|g__Comamonas.s__Comamonas_terrigena	0	0	0	5.05735	0	118.889
PWY-3841: folate transformations II (plants)|g__Agrobacterium.s__Agrobacterium_deltaense	0	7.54904	0	57.4025	85.4348	118.872
PWY-6123: inosine-5'-phosphate biosynthesis I|g__Stenotrophomonas.s__Stenotrophomonas_maltophilia	0	0	0	101.374	121.627	118.4
1CMET2-PWY: folate transformations III (E. coli)|g__Cupriavidus.s__Cupriavidus_sp_P_10	20.5595	0	23.4276	47.6024	63.9128	118.309
PWY-7220: adenosine deoxyribonucleotides de novo biosynthesis II|g__Variovorax.s__Variovorax_sp_OV329	0	0	0	0	0	118.131
PWY-7222: guanosine deoxyribonucleotides de novo biosynthesis II|g__Variovorax.s__Variovorax_sp_OV329	0	0	0	0	0	118.131
PWY-7221: guanosine ribonucleotides de novo biosynthesis|g__Lysobacter.s__Lysobacter_soli	0	0	0	85.795	91.3217	117.969
PWY-7357: thiamine phosphate formation from pyrithiamine and oxythiamine (yeast)|g__Agrobacterium.s__Agrobacterium_deltaense	16.4686	11.7741	0	97.812	83.764	117.879
PWY-6385: peptidoglycan biosynthesis III (mycobacteria)|g__Cupriavidus.s__Cupriavidus_sp_P_10	14.401	17.0137	0	49.8623	51.5408	117.425
CITRULBIO-PWY: L-citrulline biosynthesis|g__Cupriavidus.s__Cupriavidus_sp_P_10	0	14.8395	18.5045	37.7218	46.5823	117.006
BRANCHED-CHAIN-AA-SYN-PWY: superpathway of branched chain amino acid biosynthesis|g__Stenotrophomonas.s__Stenotrophomonas_maltophilia	0	0	0	117.983	124.868	116.932
P125-PWY: superpathway of (R,R)-butanediol biosynthesis	21.3	9.8064	35.8079	104.762	118.249	116.809
PWY-7220: adenosine deoxyribonucleotides de novo biosynthesis II|g__Sphingopyxis.s__Sphingopyxis_sp_C_1	0	0	0	104.891	94.5903	116.798
PWY-7222: guanosine deoxyribonucleotides de novo biosynthesis II|g__Sphingopyxis.s__Sphingopyxis_sp_C_1	0	0	0	104.891	94.5903	116.798
UDPNAGSYN-PWY: UDP-N-acetyl-D-glucosamine biosynthesis I|g__Cupriavidus.s__Cupriavidus_sp_P_10	0	0	23.7801	54.5582	42.0634	116.743
PWY-6121: 5-aminoimidazole ribonucleotide biosynthesis I|g__Agrobacterium.s__Agrobacterium_deltaense	0	0	0	84.5078	78.7037	116.715
ARO-PWY: chorismate biosynthesis I|g__Comamonas.s__Comamonas_terrigena	0	0	0	0	0	116.701
PWY-5103: L-isoleucine biosynthesis III|g__Stenotrophomonas.s__Stenotrophomonas_maltophilia	0	0	0	128.427	149.852	116.626
LIPASYN-PWY: phospholipases|g__Cupriavidus.s__Cupriavidus_sp_P_10	0	9.76437	0	33.077	51.8555	116.261
PWY0-1586: peptidoglycan maturation (meso-diaminopimelate containing)|g__Pseudoxanthomonas.s__Pseudoxanthomonas_indica	0	0	0	155.095	151.232	116.26
PWY-7111: pyruvate fermentation to isobutanol (engineered)|g__Stenotrophomonas.s__Stenotrophomonas_maltophilia	0	0	0	143.437	150.959	115.864
PWY-5138: fatty acid &beta;-oxidation IV (unsaturated, even number)|g__Pseudomonas.s__Pseudomonas_taiwanensis	0	0	0	55.4617	43.7696	115.741
PWY-7199: pyrimidine deoxyribonucleosides salvage|g__Agrobacterium.s__Agrobacterium_deltaense	15.6589	0	0	65.4083	73.6716	115.727
SER-GLYSYN-PWY: superpathway of L-serine and glycine biosynthesis I|g__Agrobacterium.s__Agrobacterium_deltaense	8.82276	5.98214	0	91.9418	85.7532	115.524
PWY-6387: UDP-N-acetylmuramoyl-pentapeptide biosynthesis I (meso-diaminopimelate containing)|g__Comamonas.s__Comamonas_terrigena	0	0	0	0	0	115.491
PWY-6700: queuosine biosynthesis I (de novo)|g__Agrobacterium.s__Agrobacterium_deltaense	0	5.93293	0	61.5751	81.8588	115.434
THRESYN-PWY: superpathway of L-threonine biosynthesis|g__Comamonas.s__Comamonas_terrigena	0	0	0	0	0	115.344
PWY-5136: fatty acid &beta;-oxidation II (plant peroxisome)|g__Stenotrophomonas.s__Stenotrophomonas_maltophilia	0	0	0	134.772	143.715	115.159
PWY-6700: queuosine biosynthesis I (de novo)|g__Comamonas.s__Comamonas_terrigena	0	0	0	0	0	115.157
HEME-BIOSYNTHESIS-II-1: heme b biosynthesis V (aerobic)|g__Agrobacterium.s__Agrobacterium_deltaense	8.64115	0	0	59.0053	64.5342	115.123
HEME-BIOSYNTHESIS-II: heme b biosynthesis I (aerobic)|g__Agrobacterium.s__Agrobacterium_deltaense	8.64115	0	0	59.0053	64.5342	115.123
PWY-5941: glycogen degradation II|g__Cupriavidus.s__Cupriavidus_sp_P_10	0	0	0	47.1945	44.8663	114.903
PWY-6986: alginate degradation	0	0	0	202.554	190.422	114.842
PWY0-862: (5Z)-dodecenoate biosynthesis I|g__Ensifer.s__Ensifer_adhaerens	0	12.2309	11.1223	135.11	139.338	114.792
PWY-6123: inosine-5'-phosphate biosynthesis I|g__Comamonas.s__Comamonas_terrigena	0	0	0	0	0	114.774
PWY-7220: adenosine deoxyribonucleotides de novo biosynthesis II|g__Enterobacter.s__Enterobacter_cloacae	0	0	0	46.6941	102.685	114.754
PWY-7222: guanosine deoxyribonucleotides de novo biosynthesis II|g__Enterobacter.s__Enterobacter_cloacae	0	0	0	46.6941	102.685	114.754
PWY-841: superpathway of purine nucleotides de novo biosynthesis I|g__Achromobacter.s__Achromobacter_mucicolens	0	0	0	91.7432	91.4929	114.613
PWY-8085: picolinate degradation|unclassified	0	0	0	108.716	154.349	113.531
PWY-7228: superpathway of guanosine nucleotides de novo biosynthesis I|g__Enterobacter.s__Enterobacter_cloacae	0	0	0	48.8576	88.2624	113.512
PWY-4361: S-methyl-5-thio-&alpha;-D-ribose 1-phosphate degradation I|unclassified	0	0	0	0	0	113.427
GLUCOSE1PMETAB-PWY: glucose and glucose-1-phosphate degradation|g__Agrobacterium.s__Agrobacterium_deltaense	9.27563	0	0	70.9739	77.2413	113.312
PWY-5910: superpathway of geranylgeranyldiphosphate biosynthesis I (via mevalonate)	0	0	0	79.6027	95.1108	113.098
PWY-7528: L-methionine salvage cycle I (bacteria and plants)|unclassified	0	0	0	0	0	113.076
DTDPRHAMSYN-PWY: dTDP-&beta;-L-rhamnose biosynthesis|g__Pseudoxanthomonas.s__Pseudoxanthomonas_sp_CF385	0	0	0	231.932	205.941	112.856
PWY-7111: pyruvate fermentation to isobutanol (engineered)|g__Ensifer.s__Ensifer_adhaerens	21.1622	12.3846	21.7977	94.4972	132.394	112.672
PWY-724: superpathway of L-lysine, L-threonine and L-methionine biosynthesis II|g__Achromobacter.s__Achromobacter_mucicolens	0	0	0	76.5942	86.9283	112.644
PWY-5994: palmitate biosynthesis (type I fatty acid synthase)	0	0	0	0	0	112.634
4-HYDROXYMANDELATE-DEGRADATION-PWY: 4-hydroxymandelate degradation|unclassified	0	28.8198	41.3057	62.5819	69.6866	112.568
PWY-6151: S-adenosyl-L-methionine salvage I|g__Cupriavidus.s__Cupriavidus_sp_P_10	0	0	16.6063	46.0884	57.8415	112.553
PWY-5855: ubiquinol-7 biosynthesis (early decarboxylation)|g__Cupriavidus.s__Cupriavidus_sp_P_10	8.53876	0	0	31.4892	34.2981	112.386
PWY-5973: cis-vaccenate biosynthesis|g__Agrobacterium.s__Agrobacterium_deltaense	9.26338	2.38846	0	52.7217	62.1572	112.118
VALSYN-PWY: L-valine biosynthesis|g__Rhizobium.s__Rhizobium_subbaraonis	0	0	0	83.4916	93.3262	111.969
PWY-5136: fatty acid &beta;-oxidation II (plant peroxisome)|g__Hydrogenophaga.s__Hydrogenophaga_intermedia	0	0	0	205.654	164.799	111.908
PWY-7874: L-threonate degradation|g__Cupriavidus.s__Cupriavidus_sp_P_10	0	0	0	40.7891	42.6172	111.89
PANTO-PWY: phosphopantothenate biosynthesis I|g__Cupriavidus.s__Cupriavidus_sp_P_10	14.5299	10.9667	17.5067	53.8494	58.1024	111.882
PWY-8178: pentose phosphate pathway (non-oxidative branch) II|g__Leclercia.s__Leclercia_adecarboxylata	0	0	0	0	13.5907	111.822
PROTOCATECHUATE-ORTHO-CLEAVAGE-PWY: protocatechuate degradation II (ortho-cleavage pathway)|g__Cupriavidus.s__Cupriavidus_sp_P_10	20.9268	19.2677	0	10.4469	55.5007	111.772
VALSYN-PWY: L-valine biosynthesis|g__Comamonas.s__Comamonas_terrigena	0	0	0	5.28964	0	111.587
NONMEVIPP-PWY: methylerythritol phosphate pathway I|g__Comamonas.s__Comamonas_terrigena	0	0	0	0	0	111.499
ILEUSYN-PWY: L-isoleucine biosynthesis I (from threonine)|g__Comamonas.s__Comamonas_terrigena	0	0	0	4.28569	0	111.496
PWY-5695: inosine 5'-phosphate degradation|g__Comamonas.s__Comamonas_terrigena	0	0	0	0	0	111.459
PWY-7094: fatty acid salvage|g__Comamonas.s__Comamonas_thiooxydans	0	0	0	126.871	154.57	111.282
CITRULBIO-PWY: L-citrulline biosynthesis|g__Comamonas.s__Comamonas_terrigena	0	0	0	0	0	111.04
PWY-5103: L-isoleucine biosynthesis III|g__Comamonas.s__Comamonas_terrigena	0	0	0	3.65747	0	110.891
PWY-7234: inosine-5'-phosphate biosynthesis III|g__Comamonas.s__Comamonas_terrigena	0	0	0	0	0	110.667
PWY-7220: adenosine deoxyribonucleotides de novo biosynthesis II|g__Agrobacterium.s__Agrobacterium_deltaense	18.2443	15.0116	18.0927	133.094	94.1619	110.608
PWY-7222: guanosine deoxyribonucleotides de novo biosynthesis II|g__Agrobacterium.s__Agrobacterium_deltaense	18.2443	15.0116	18.0927	133.094	94.1619	110.608
PEPTIDOGLYCANSYN-PWY: peptidoglycan biosynthesis I (meso-diaminopimelate containing)|g__Cupriavidus.s__Cupriavidus_sp_P_10	13.9143	15.8727	0	47.0218	48.406	110.539
PWY-5136: fatty acid &beta;-oxidation II (plant peroxisome)|g__Cupriavidus.s__Cupriavidus_pauculus	60.9914	69.5348	32.2126	77.021	92.5491	110.361
COA-PWY: coenzyme A biosynthesis I (prokaryotic)|g__Comamonas.s__Comamonas_terrigena	0	0	0	0	0	110.239
PWY-7220: adenosine deoxyribonucleotides de novo biosynthesis II|g__Comamonas.s__Comamonas_thiooxydans	0	0	0	85.7158	100.646	110.226
PWY-7222: guanosine deoxyribonucleotides de novo biosynthesis II|g__Comamonas.s__Comamonas_thiooxydans	0	0	0	85.7158	100.646	110.226
ALLANTOINDEG-PWY: superpathway of allantoin degradation in yeast|unclassified	80.5259	121.43	0	175.202	179.559	110.205
PWY-7052: cyanophycin metabolism|unclassified	0	0	49.363	80.0091	79.6386	110.174
VALSYN-PWY: L-valine biosynthesis|g__Comamonas.s__Comamonas_thiooxydans	0	0	0	106.451	112.898	109.854
NONOXIPENT-PWY: pentose phosphate pathway (non-oxidative branch) I|g__Agrobacterium.s__Agrobacterium_deltaense	15.5907	0	0	47.9065	58.5915	109.795
PWY-5188: tetrapyrrole biosynthesis I (from glutamate)|g__Cupriavidus.s__Cupriavidus_sp_P_10	7.0502	19.1311	20.4001	51.6357	51.5747	109.758
PEPTIDOGLYCANSYN-PWY: peptidoglycan biosynthesis I (meso-diaminopimelate containing)|g__Comamonas.s__Comamonas_terrigena	0	0	0	0	0	109.692
PWY-7228: superpathway of guanosine nucleotides de novo biosynthesis I|g__Sphingopyxis.s__Sphingopyxis_sp_C_1	0	0	0	98.754	92.832	109.643
PWY-722: nicotinate degradation I|unclassified	0	18.913	0	114.211	145.23	109.581
PWY-6386: UDP-N-acetylmuramoyl-pentapeptide biosynthesis II (lysine-containing)|g__Comamonas.s__Comamonas_terrigena	0	0	0	0	0	109.483
PWY-6163: chorismate biosynthesis from 3-dehydroquinate|g__Achromobacter.s__Achromobacter_mucicolens	0	0	0	81.8221	90.8208	109.406
SO4ASSIM-PWY: assimilatory sulfate reduction I|g__Lysobacter.s__Lysobacter_soli	0	0	0	0	0	109.327
PWY-6125: superpathway of guanosine nucleotides de novo biosynthesis II|g__Enterobacter.s__Enterobacter_cloacae	0	0	0	32.9815	57.8003	109.255
PWY-5188: tetrapyrrole biosynthesis I (from glutamate)|g__Comamonas.s__Comamonas_terrigena	0	0	0	0	0	109.105
P621-PWY: nylon-6 oligomer degradation	48.8524	44.8338	39.8621	171.999	304.177	108.939
PWY-8173: anteiso-branched-chain fatty acid biosynthesis|unclassified	0	0	0	0	422.406	108.807
PWY-8174: odd iso-branched-chain fatty acid biosynthesis|unclassified	0	0	0	0	422.406	108.807
PWY-8175: even iso-branched-chain fatty acid biosynthesis|unclassified	0	0	0	0	422.406	108.807
DTDPRHAMSYN-PWY: dTDP-&beta;-L-rhamnose biosynthesis|g__Comamonas.s__Comamonas_terrigena	0	0	0	0	0	108.724
PWY-3841: folate transformations II (plants)|g__Lysobacter.s__Lysobacter_soli	0	0	0	47.9943	51.6077	108.66
PWY-7858: (5Z)-dodecenoate biosynthesis II|g__Stenotrophomonas.s__Stenotrophomonas_maltophilia	0	0	0	109.578	116.716	108.517
PWY-6126: superpathway of adenosine nucleotides de novo biosynthesis II|g__Ensifer.s__Ensifer_adhaerens	0	0	31.5041	128.672	115.173	108.504
DAPLYSINESYN-PWY: L-lysine biosynthesis I|g__Achromobacter.s__Achromobacter_mucicolens	0	0	0	74.8901	87.3051	108.027
PWY0-162: superpathway of pyrimidine ribonucleotides de novo biosynthesis|g__Agrobacterium.s__Agrobacterium_deltaense	0	11.4539	0	78.4741	85.6782	107.99
PWY-7953: UDP-N-acetylmuramoyl-pentapeptide biosynthesis III (meso-diaminopimelate containing)|g__Comamonas.s__Comamonas_terrigena	0	0	0	0	0	107.881
PWY-7663: gondoate biosynthesis (anaerobic)|g__Achromobacter.s__Achromobacter_spanius	0	0	0	70.9121	86.0078	107.804
VALSYN-PWY: L-valine biosynthesis|g__Enterobacter.s__Enterobacter_mori	0	8.87061	0	60.9562	48.2731	107.72
HEMESYN2-PWY: heme b biosynthesis II (oxygen-independent)|g__Agrobacterium.s__Agrobacterium_deltaense	0	0	0	56.9337	57.8618	107.366
PWY-5136: fatty acid &beta;-oxidation II (plant peroxisome)|g__Pseudomonas.s__Pseudomonas_putida	11.7811	23.7746	0	41.8924	50.9316	107.07
PWY-8178: pentose phosphate pathway (non-oxidative branch) II|g__Lysobacter.s__Lysobacter_soli	0	0	0	59.5331	51.5573	107.032
PWY-6703: preQ0 biosynthesis|g__Agrobacterium.s__Agrobacterium_deltaense	6.72281	0	0	64.5258	72.4726	106.99
PWY-7977: L-methionine biosynthesis IV|g__Comamonas.s__Comamonas_terrigena	0	0	0	0	0	106.987
VALSYN-PWY: L-valine biosynthesis|g__Bradyrhizobium.s__Bradyrhizobium_liaoningense	44.383	0	100.191	0	86.6739	106.958
PWY-5973: cis-vaccenate biosynthesis|g__Sphingopyxis.s__Sphingopyxis_sp_C_1	0	0	0	85.7715	93.8384	106.885
PWY-7229: superpathway of adenosine nucleotides de novo biosynthesis I|g__Stenotrophomonas.s__Stenotrophomonas_maltophilia	0	0	0	129.874	144.516	106.65
PWY-724: superpathway of L-lysine, L-threonine and L-methionine biosynthesis II|g__Comamonas.s__Comamonas_terrigena	0	0	0	0	0	106.426
PWY-5686: UMP biosynthesis I|g__Achromobacter.s__Achromobacter_mucicolens	0	0	0	68.5116	88.1368	106.367
PWY-6163: chorismate biosynthesis from 3-dehydroquinate|g__Comamonas.s__Comamonas_terrigena	0	0	0	0	0	106.328
COA-PWY: coenzyme A biosynthesis I (prokaryotic)|g__Achromobacter.s__Achromobacter_mucicolens	0	0	0	70.577	85.4279	106.292
PWY-7221: guanosine ribonucleotides de novo biosynthesis|g__Enterobacter.s__Enterobacter_cloacae	0	0	0	45.254	78.1487	106.273
PWY-7851: coenzyme A biosynthesis II (eukaryotic)|g__Achromobacter.s__Achromobacter_mucicolens	0	0	0	70.577	60.5293	106.265
NONOXIPENT-PWY: pentose phosphate pathway (non-oxidative branch) I|g__Lysobacter.s__Lysobacter_soli	0	9.95358	0	58.5409	47.2377	106.131
PANTOSYN-PWY: superpathway of coenzyme A biosynthesis I (bacteria)|g__Cupriavidus.s__Cupriavidus_sp_P_10	0	0	0	31.4678	47.3096	106.016
PWY-5138: fatty acid &beta;-oxidation IV (unsaturated, even number)|g__Pseudomonas.s__Pseudomonas_soli	11.771	15.0932	0	0	0	105.948
PWY-5850: superpathway of menaquinol-6 biosynthesis|unclassified	61.0996	0	69.4447	0	51.5743	105.77
PWY-5896: superpathway of menaquinol-10 biosynthesis|unclassified	61.0996	0	69.4447	0	51.5743	105.77
PWY66-429: fatty acid biosynthesis initiation (mitochondria)|g__Lysobacter.s__Lysobacter_soli	0	0	0	0	30.1692	105.584
THISYNARA-PWY: superpathway of thiamine diphosphate biosynthesis III (eukaryotes)|unclassified	20.0194	8.32177	39.5906	69.044	78.8861	105.443
PWY-5973: cis-vaccenate biosynthesis|g__Stenotrophomonas.s__Stenotrophomonas_maltophilia	0	0	0	117.951	120.551	105.383
PWY-7851: coenzyme A biosynthesis II (eukaryotic)|g__Comamonas.s__Comamonas_terrigena	0	0	0	0	0	105.345
PWY-7208: superpathway of pyrimidine nucleobases salvage|g__Achromobacter.s__Achromobacter_mucicolens	0	0	0	67.5816	92.1549	105.24
FAO-PWY: fatty acid &beta;-oxidation I (generic)|g__Pseudomonas.s__Pseudomonas_umsongensis	17.7338	25.374	0	50.1846	37.9825	105.183
PWY-7977: L-methionine biosynthesis IV|g__Lysobacter.s__Lysobacter_soli	0	0	0	35.3073	52.389	104.779
PWY-6125: superpathway of guanosine nucleotides de novo biosynthesis II|g__Sphingopyxis.s__Sphingopyxis_sp_C_1	0	0	0	87.4366	85.1935	104.467
PWY-7208: superpathway of pyrimidine nucleobases salvage|g__Lysobacter.s__Lysobacter_soli	0	0	0	31.6038	47.2272	104.412
PWY-8178: pentose phosphate pathway (non-oxidative branch) II|g__Agrobacterium.s__Agrobacterium_deltaense	0	0	0	51.3123	54.325	104.271
PWY-7977: L-methionine biosynthesis IV|g__Agrobacterium.s__Agrobacterium_deltaense	10.6923	7.51011	0	64.1031	87.3015	104.151
PWY-6387: UDP-N-acetylmuramoyl-pentapeptide biosynthesis I (meso-diaminopimelate containing)|g__Cupriavidus.s__Cupriavidus_sp_P_10	13.0131	15.06	0	43.7519	44.8341	104.008
OANTIGEN-PWY: O-antigen building blocks biosynthesis (E. coli)|g__Comamonas.s__Comamonas_terrigena	0	0	0	0	0	103.833
PWY-7446: sulfoquinovose degradation I	0	0	0	0	19.2009	103.723
COA-PWY-1: superpathway of coenzyme A biosynthesis III (mammals)|g__Pseudoxanthomonas.s__Pseudoxanthomonas_sp_CF385	0	0	0	237.815	259.92	103.542
PWY-7220: adenosine deoxyribonucleotides de novo biosynthesis II|g__Leclercia.s__Leclercia_adecarboxylata	0	0	0	11.8818	17.9167	103.487
PWY-7222: guanosine deoxyribonucleotides de novo biosynthesis II|g__Leclercia.s__Leclercia_adecarboxylata	0	0	0	11.8818	17.9167	103.487
HEMESYN2-PWY: heme b biosynthesis II (oxygen-independent)|g__Comamonas.s__Comamonas_terrigena	0	0	0	0	0	103.401
PWY-5695: inosine 5'-phosphate degradation|g__Agrobacterium.s__Agrobacterium_deltaense	11.899	0	0	105.908	109.586	103.257
COBALSYN-PWY: superpathway of adenosylcobalamin salvage from cobinamide I|g__Comamonas.s__Comamonas_terrigena	0	0	0	0	0	102.825
SALVADEHYPOX-PWY: adenosine nucleotides degradation II|g__Comamonas.s__Comamonas_thiooxydans	0	0	0	124.673	100.067	102.749
PWY-7229: superpathway of adenosine nucleotides de novo biosynthesis I|g__Ensifer.s__Ensifer_adhaerens	0	0	29.7298	122.096	108.744	102.604
PWY-5676: acetyl-CoA fermentation to butanoate II|g__Ensifer.s__Ensifer_adhaerens	16.5589	0	14.2649	113.153	82.539	102.542
PWY-8178: pentose phosphate pathway (non-oxidative branch) II|g__Stenotrophomonas.s__Stenotrophomonas_maltophilia	0	0	0	121.015	128.785	102.465
PWY-4984: urea cycle|g__Comamonas.s__Comamonas_terrigena	0	0	0	0	0	102.257
PWY-7228: superpathway of guanosine nucleotides de novo biosynthesis I|g__Ensifer.s__Ensifer_adhaerens	12.8858	4.99906	25.6803	129.714	86.3346	102.24
PWY-6383: mono-trans, poly-cis decaprenyl phosphate biosynthesis	68.1003	65.6108	78.5802	85.2721	106.701	101.954
1CMET2-PWY: folate transformations III (E. coli)|g__Comamonas.s__Comamonas_terrigena	0	0	0	0	0	101.579
PWY-6285: superpathway of fatty acids biosynthesis (E. coli)|unclassified	0	0	0	0	480.626	101.54
PWY-5179: toluene degradation V (aerobic) (via toluene-cis-diol)	0	0	0	0	0	101.447
PWY-7111: pyruvate fermentation to isobutanol (engineered)|g__Comamonas.s__Comamonas_terrigena	0	0	0	5.73073	0	101.412
PWY0-1586: peptidoglycan maturation (meso-diaminopimelate containing)|g__Ralstonia.s__Ralstonia_sp_25mfcol4_1	0	0	39.8799	0	0	101.265
PWY-7228: superpathway of guanosine nucleotides de novo biosynthesis I|g__Comamonas.s__Comamonas_thiooxydans	0	0	0	90.6512	103.461	101.114
GLUTORN-PWY: L-ornithine biosynthesis I|g__Agrobacterium.s__Agrobacterium_deltaense	11.3302	0	0	46.5787	62.4331	100.946
PWY-7663: gondoate biosynthesis (anaerobic)|g__Enterobacter.s__Enterobacter_cloacae	0	0	0	67.8043	81.8357	100.945
PWY-7242: D-fructuronate degradation|g__Cupriavidus.s__Cupriavidus_sp_P_10	0	0	12.6503	38.9309	51.1929	100.903
PWY-7238: sucrose biosynthesis II|g__Cupriavidus.s__Cupriavidus_sp_P_10	0	0	0	43.1859	41.3696	100.753
DAPLYSINESYN-PWY: L-lysine biosynthesis I|g__Comamonas.s__Comamonas_terrigena	0	0	0	0	0	100.713
PWY-841: superpathway of purine nucleotides de novo biosynthesis I|g__Stenotrophomonas.s__Stenotrophomonas_maltophilia	0	0	0	71.8156	51.9301	100.703
PWY-6385: peptidoglycan biosynthesis III (mycobacteria)|g__Agrobacterium.s__Agrobacterium_deltaense	8.84842	0	0	59.2007	61.1566	100.675
PWY0-1479: tRNA processing|g__Cupriavidus.s__Cupriavidus_sp_P_10	0	18.3925	19.9185	32.4592	36.9022	100.668
PWY-7228: superpathway of guanosine nucleotides de novo biosynthesis I|g__Stenotrophomonas.s__Stenotrophomonas_maltophilia	0	0	0	167.264	176.448	100.571
PWY-6609: adenine and adenosine salvage III|g__Agrobacterium.s__Agrobacterium_deltaense	20.2828	10.6011	0	102.041	90.8904	100.553
PWY-6122: 5-aminoimidazole ribonucleotide biosynthesis II|g__Lysobacter.s__Lysobacter_soli	0	0	0	50.2701	59.734	100.505
PWY-6277: superpathway of 5-aminoimidazole ribonucleotide biosynthesis|g__Lysobacter.s__Lysobacter_soli	0	0	0	50.2701	59.734	100.505
FERMENTATION-PWY: mixed acid fermentation|g__Agrobacterium.s__Agrobacterium_deltaense	0	0	0	58.2796	64.5513	100.41
NAGLIPASYN-PWY: lipid IVA biosynthesis (E. coli)|g__Comamonas.s__Comamonas_terrigena	0	0	0	0	0	100.344
PWY-8073: lipid IVA biosynthesis (P. putida)|g__Comamonas.s__Comamonas_terrigena	0	0	0	0	0	100.344
PWY-5918: superpathway of heme b biosynthesis from glutamate|g__Cupriavidus.s__Cupriavidus_sp_P_10	0	0	0	40.1552	48.7013	100.343
PWY-7221: guanosine ribonucleotides de novo biosynthesis|g__Sphingopyxis.s__Sphingopyxis_sp_C_1	0	0	0	88.8546	84.41	100.125
PWY-5097: L-lysine biosynthesis VI|g__Comamonas.s__Comamonas_terrigena	0	0	0	0	0	100.054
PWY-6113: superpathway of mycolate biosynthesis|unclassified	0	0	0	0	0	99.657
PEPTIDOGLYCANSYN-PWY: peptidoglycan biosynthesis I (meso-diaminopimelate containing)|g__Agrobacterium.s__Agrobacterium_deltaense	8.34031	0	0	61.611	63.05	99.5781
ILEUSYN-PWY: L-isoleucine biosynthesis I (from threonine)|g__Comamonas.s__Comamonas_thiooxydans	0	0	0	91.9949	102.779	99.5558
PWY-7977: L-methionine biosynthesis IV|g__Stenotrophomonas.s__Stenotrophomonas_maltophilia	0	0	0	100.518	111.569	99.4884
ARGSYNBSUB-PWY: L-arginine biosynthesis II (acetyl cycle)|g__Agrobacterium.s__Agrobacterium_deltaense	0	0	0	71.5349	86.4277	99.4248
1CMET2-PWY: folate transformations III (E. coli)|g__Agrobacterium.s__Agrobacterium_deltaense	0	0	0	52.5266	48.3628	99.4141
ILEUSYN-PWY: L-isoleucine biosynthesis I (from threonine)|g__Massilia.s__Massilia_sp_LC238	0	0	0	0	0	99.407
PWY-5695: inosine 5'-phosphate degradation|g__Comamonas.s__Comamonas_thiooxydans	0	0	0	133.931	99.6552	99.2349
PWY-6992: 1,5-anhydrofructose degradation	66.3601	82.073	33.6738	138.251	121.022	99.1963
PWY-6387: UDP-N-acetylmuramoyl-pentapeptide biosynthesis I (meso-diaminopimelate containing)|g__Agrobacterium.s__Agrobacterium_deltaense	8.00512	0	0	59.2825	61.9788	99.1887
PWY-6126: superpathway of adenosine nucleotides de novo biosynthesis II|g__Stenotrophomonas.s__Stenotrophomonas_maltophilia	0	0	0	132.2	144.13	99.1271
TRNA-CHARGING-PWY: tRNA charging|g__Stenotrophomonas.s__Stenotrophomonas_maltophilia	0	0	0	115.855	113.99	98.5042
COA-PWY-1: superpathway of coenzyme A biosynthesis III (mammals)|g__Cupriavidus.s__Cupriavidus_sp_P_10	8.97569	0	0	24.0968	41.6304	98.22
PWY-6519: 8-amino-7-oxononanoate biosynthesis I|g__Stenotrophomonas.s__Stenotrophomonas_maltophilia	0	0	0	85.7418	68.4151	98.1634
CALVIN-PWY: Calvin-Benson-Bassham cycle|g__Lysobacter.s__Lysobacter_soli	0	0	0	0	0	98.1253
PWY-6123: inosine-5'-phosphate biosynthesis I|g__Achromobacter.s__Achromobacter_mucicolens	0	0	0	78.8821	67.6682	98.048
PWY-7234: inosine-5'-phosphate biosynthesis III|g__Achromobacter.s__Achromobacter_mucicolens	0	0	0	78.8821	67.6682	98.048
FAO-PWY: fatty acid &beta;-oxidation I (generic)|g__Stenotrophomonas.s__Stenotrophomonas_maltophilia	0	0	0	109.939	134.143	97.9694
COA-PWY-1: superpathway of coenzyme A biosynthesis III (mammals)|g__Comamonas.s__Comamonas_terrigena	0	0	0	0	0	97.8931
PWY-1269: CMP-3-deoxy-D-manno-octulosonate biosynthesis|g__Agrobacterium.s__Agrobacterium_deltaense	0	0	0	65.2101	75.315	97.745
PWY-5861: superpathway of demethylmenaquinol-8 biosynthesis I|unclassified	59.6339	0	113.28	124.324	95.9535	97.4838
HISTSYN-PWY: L-histidine biosynthesis|g__Agrobacterium.s__Agrobacterium_deltaense	0	0	0	33.397	64.2489	97.3089
HEME-BIOSYNTHESIS-II-1: heme b biosynthesis V (aerobic)|g__Cupriavidus.s__Cupriavidus_sp_P_10	0	0	0	32.5767	49.0699	97.2899
HEME-BIOSYNTHESIS-II: heme b biosynthesis I (aerobic)|g__Cupriavidus.s__Cupriavidus_sp_P_10	0	0	0	32.5767	49.0699	97.2899
PANTO-PWY: phosphopantothenate biosynthesis I|g__Comamonas.s__Comamonas_terrigena	0	0	0	0	0	97.2182
PWY-5989: stearate biosynthesis II (bacteria and plants)|g__Stenotrophomonas.s__Stenotrophomonas_maltophilia	0	0	0	108.233	112.383	96.9707
HEMESYN2-PWY: heme b biosynthesis II (oxygen-independent)|g__Cupriavidus.s__Cupriavidus_sp_P_10	0	0	0	38.0643	48.4528	96.9156
PWY-6803: phosphatidylcholine acyl editing|g__Massilia.s__Massilia_sp_LC238	0	0	0	0	0	96.8014
PWY-7220: adenosine deoxyribonucleotides de novo biosynthesis II|g__Enterobacter.s__Enterobacter_sp_kpr_6	0	0	0	0	0	96.6744
PWY-7222: guanosine deoxyribonucleotides de novo biosynthesis II|g__Enterobacter.s__Enterobacter_sp_kpr_6	0	0	0	0	0	96.6744
PWY-7159: 3,8-divinyl-chlorophyllide a biosynthesis III (aerobic, light independent)	41.3444	68.8392	156.121	92.6607	70.1225	96.621
PWY0-1296: purine ribonucleosides degradation|g__Agrobacterium.s__Agrobacterium_deltaense	19.1324	10.7843	0	89.8055	80.8983	96.3624
PWY-7220: adenosine deoxyribonucleotides de novo biosynthesis II|g__Stenotrophomonas.s__Stenotrophomonas_maltophilia	0	0	0	196.206	189.685	96.3341
PWY-7222: guanosine deoxyribonucleotides de novo biosynthesis II|g__Stenotrophomonas.s__Stenotrophomonas_maltophilia	0	0	0	196.206	189.685	96.3341
PWY-6124: inosine-5'-phosphate biosynthesis II|g__Rhodanobacter.s__Rhodanobacter_sp_C06	0	0	0	27.0959	23.9721	96.0829
NONOXIPENT-PWY: pentose phosphate pathway (non-oxidative branch) I|g__Enterobacter.s__Enterobacter_cloacae	0	0	0	48.2926	59.4578	95.9238
NONMEVIPP-PWY: methylerythritol phosphate pathway I|g__Agrobacterium.s__Agrobacterium_deltaense	0	0	0	54.7363	69.7498	95.8317
PWY-7953: UDP-N-acetylmuramoyl-pentapeptide biosynthesis III (meso-diaminopimelate containing)|g__Cupriavidus.s__Cupriavidus_sp_P_10	12.5359	14.2443	0	42.3778	45.6882	95.6263
PWY-5189: tetrapyrrole biosynthesis II (from glycine)|g__Agrobacterium.s__Agrobacterium_deltaense	12.4339	0	0	52.3841	38.6046	95.6236
PWY-6123: inosine-5'-phosphate biosynthesis I|g__Lysobacter.s__Lysobacter_soli	0	0	0	53.4633	61.0399	95.5567
PWY0-1586: peptidoglycan maturation (meso-diaminopimelate containing)|g__Pseudomonas.s__Pseudomonas_putida	18.4044	24.9809	0	72.262	76.3485	95.5153
HISTSYN-PWY: L-histidine biosynthesis|g__Pseudoxanthomonas.s__Pseudoxanthomonas_sp_CF385	0	0	0	219.684	258.108	95.4838
ILEUSYN-PWY: L-isoleucine biosynthesis I (from threonine)|g__Bosea.s__Bosea_sp_WAO	0	0	0	86.089	79.4077	95.456
PWY66-429: fatty acid biosynthesis initiation (mitochondria)|g__Achromobacter.s__Achromobacter_mucicolens	0	0	0	78.1434	77.5345	95.4303
PWY-5742: L-arginine degradation IX (arginine:pyruvate transaminase pathway)	0	14.492	0	55.5254	55.1596	95.1759
PWY-7663: gondoate biosynthesis (anaerobic)|g__Pseudomonas.s__Pseudomonas_putida_group	11.8305	6.49281	0	81.0041	65.2029	95.0257
PWY-6386: UDP-N-acetylmuramoyl-pentapeptide biosynthesis II (lysine-containing)|g__Cupriavidus.s__Cupriavidus_sp_P_10	0	0	0	31.9149	41.2328	94.9283
PWY-6608: guanosine nucleotides degradation III|g__Comamonas.s__Comamonas_thiooxydans	0	0	0	118.923	88.8581	94.7364
PWY-5981: CDP-diacylglycerol biosynthesis III|g__Agrobacterium.s__Agrobacterium_deltaense	0	0	0	64.5756	38.2802	94.5728
PWY-6125: superpathway of guanosine nucleotides de novo biosynthesis II|g__Stenotrophomonas.s__Stenotrophomonas_maltophilia	0	0	0	124.756	145.057	94.5727
PWY-7221: guanosine ribonucleotides de novo biosynthesis|g__Stenotrophomonas.s__Stenotrophomonas_maltophilia	0	0	0	146.344	158.491	94.2976
PWY-3841: folate transformations II (plants)|g__Ensifer.s__Ensifer_adhaerens	0	0	0	96.1953	103.802	94.1435
PWY-7118: chitin deacetylation|g__Agrobacterium.s__Agrobacterium_deltaense	6.58017	0	0	55.4368	65.2329	93.842
PWY-5103: L-isoleucine biosynthesis III|g__Comamonas.s__Comamonas_thiooxydans	0	0	0	81.2828	92.838	93.647
PWY-7221: guanosine ribonucleotides de novo biosynthesis|g__Comamonas.s__Comamonas_thiooxydans	0	0	0	86.5336	97.9911	93.4278
PWY-7197: pyrimidine deoxyribonucleotide phosphorylation|g__Agrobacterium.s__Agrobacterium_deltaense	17.8969	7.48563	14.9403	66.538	69.0034	92.9355
P261-PWY: coenzyme M biosynthesis I	73.4222	13.4664	118.404	94.3222	27.0969	92.7272
P261-PWY: coenzyme M biosynthesis I|unclassified	63.8015	13.2261	107.627	88.3001	26.808	92.7272
BRANCHED-CHAIN-AA-SYN-PWY: superpathway of branched chain amino acid biosynthesis|g__Comamonas.s__Comamonas_thiooxydans	0	0	0	95.0926	98.6536	92.5585
SO4ASSIM-PWY: assimilatory sulfate reduction I|g__Agrobacterium.s__Agrobacterium_deltaense	0	0	0	54.2858	59.1186	92.1598
PWY-5384: sucrose degradation IV (sucrose phosphorylase)|g__Cupriavidus.s__Cupriavidus_sp_P_10	0	0	18.0671	28.2454	42.0442	91.8867
PWY-7977: L-methionine biosynthesis IV|g__Pseudomonas.s__Pseudomonas_soli	13.1402	14.0249	0	0	0	91.7387
PWY-6126: superpathway of adenosine nucleotides de novo biosynthesis II|g__Sphingopyxis.s__Sphingopyxis_sp_C_1	0	0	0	98.0212	87.0192	91.3502
PWY-7220: adenosine deoxyribonucleotides de novo biosynthesis II|g__Rhizobium.s__Rhizobium_subbaraonis	0	0	0	66.3282	64.611	91.3098
PWY-7222: guanosine deoxyribonucleotides de novo biosynthesis II|g__Rhizobium.s__Rhizobium_subbaraonis	0	0	0	66.3282	64.611	91.3098
PWY-7229: superpathway of adenosine nucleotides de novo biosynthesis I|g__Sphingopyxis.s__Sphingopyxis_sp_C_1	0	0	0	102.474	90.9485	91.302
VALSYN-PWY: L-valine biosynthesis|g__Sphingopyxis.s__Sphingopyxis_sp_C_1	0	0	0	107.987	116.305	91.1142
ARGSYN-PWY: L-arginine biosynthesis I (via L-ornithine)|g__Agrobacterium.s__Agrobacterium_deltaense	8.46251	0	0	65.9336	80.0389	91.0887
FUCCAT-PWY: fucose degradation	14.2843	10.1672	0	72.8961	63.8714	91.0875
PWY-1042: glycolysis IV|g__Agrobacterium.s__Agrobacterium_deltaense	0	8.80713	0	69.2291	58.937	91.0656
PWY-6292: superpathway of L-cysteine biosynthesis (mammalian)|g__Sphingopyxis.s__Sphingopyxis_sp_C_1	0	0	0	84.8273	91.1212	91.0079
PWY0-42: 2-methylcitrate cycle I|g__Lysobacter.s__Lysobacter_soli	0	0	0	0	0	90.8359
PWY-6269: superpathway of adenosylcobalamin salvage from cobinamide II|unclassified	0	18.2495	0	107.926	165.981	90.768
PWY-6122: 5-aminoimidazole ribonucleotide biosynthesis II|g__Rhodanobacter.s__Rhodanobacter_sp_C06	0	0	0	22.951	30.4786	90.6571
PWY-6277: superpathway of 5-aminoimidazole ribonucleotide biosynthesis|g__Rhodanobacter.s__Rhodanobacter_sp_C06	0	0	0	22.951	30.4786	90.6571
PWY-7111: pyruvate fermentation to isobutanol (engineered)|g__Comamonas.s__Comamonas_thiooxydans	0	0	0	79.0043	91.5839	90.4698
PWY-6386: UDP-N-acetylmuramoyl-pentapeptide biosynthesis II (lysine-containing)|g__Agrobacterium.s__Agrobacterium_deltaense	0	0	0	58.5512	57.6582	90.4241
PWY-6353: purine nucleotides degradation II (aerobic)|g__Comamonas.s__Comamonas_thiooxydans	0	0	0	118.278	65.8241	90.2954
PWY490-3: nitrate reduction VI (assimilatory)|unclassified	52.409	45.004	127.575	91.3078	97.6874	90.1393
PWY-5136: fatty acid &beta;-oxidation II (plant peroxisome)|g__Pseudomonas.s__Pseudomonas_soli	8.46943	13.8596	0	0	0	89.5532
PWY-7282: 4-amino-2-methyl-5-diphosphomethylpyrimidine biosynthesis II|g__Agrobacterium.s__Agrobacterium_deltaense	0	12.6789	0	84.7801	73.2069	89.4846
BRANCHED-CHAIN-AA-SYN-PWY: superpathway of branched chain amino acid biosynthesis|g__Massilia.s__Massilia_sp_LC238	0	0	0	0	0	89.4277
PWY-6124: inosine-5'-phosphate biosynthesis II|g__Lysobacter.s__Lysobacter_soli	0	0	0	58.0781	50.4341	89.3967
PWY0-1479: tRNA processing|g__Ensifer.s__Ensifer_adhaerens	0	0	0	107.218	113.622	89.2533
ARO-PWY: chorismate biosynthesis I|g__Achromobacter.s__Achromobacter_mucicolens	0	0	0	78.0469	82.6726	88.8851
PWY-5136: fatty acid &beta;-oxidation II (plant peroxisome)|g__Agrobacterium.s__Agrobacterium_deltaense	0	6.64172	0	65.2892	70.4754	88.8626
PWY-6507: 4-deoxy-L-threo-hex-4-enopyranuronate degradation|g__Cupriavidus.s__Cupriavidus_sp_P_10	0	0	0	45.4048	46.8722	88.6639
FAO-PWY: fatty acid &beta;-oxidation I (generic)|g__Agrobacterium.s__Agrobacterium_deltaense	0	6.52107	0	62.9591	67.0608	88.5647
PWY-7400: L-arginine biosynthesis IV (archaebacteria)|g__Agrobacterium.s__Agrobacterium_deltaense	0	0	0	60.9174	78.834	88.4929
SER-GLYSYN-PWY: superpathway of L-serine and glycine biosynthesis I|g__Sphingopyxis.s__Sphingopyxis_sp_C_1	0	0	0	97.6476	113.412	88.328
VALSYN-PWY: L-valine biosynthesis|g__Aminobacter.s__Aminobacter_aminovorans	0	0	0	289.866	215.865	88.3184
PWY-841: superpathway of purine nucleotides de novo biosynthesis I|g__Lysobacter.s__Lysobacter_soli	0	0	0	0	0	88.2664
HISTSYN-PWY: L-histidine biosynthesis|g__Achromobacter.s__Achromobacter_mucicolens	0	0	0	58.6275	56.9894	88.1464
PWY-6936: seleno-amino acid biosynthesis (plants)|g__Achromobacter.s__Achromobacter_mucicolens	0	0	0	64.0058	74.1988	87.6847
PWY-7664: oleate biosynthesis IV (anaerobic)|g__Pseudomonas.s__Pseudomonas_umsongensis	22.915	18.2803	0	26.5823	27.4696	87.5557
ILEUSYN-PWY: L-isoleucine biosynthesis I (from threonine)|g__Aminobacter.s__Aminobacter_aminovorans	0	0	0	252.82	180.85	87.5404
PWY-7234: inosine-5'-phosphate biosynthesis III|g__Lysobacter.s__Lysobacter_soli	0	0	0	49.4831	50.5388	87.2902
PWY-621: sucrose degradation III (sucrose invertase)|g__Cupriavidus.s__Cupriavidus_sp_P_10	0	0	16.8753	26.6314	41.1892	87.2822
PWY66-391: fatty acid &beta;-oxidation VI (mammalian peroxisome)|g__Pseudomonas.s__Pseudomonas_soli	7.74529	16.8917	0	0	0	87.138
FAO-PWY: fatty acid &beta;-oxidation I (generic)|g__Pseudomonas.s__Pseudomonas_soli	11.771	14.0579	0	0	0	87.138
PWY-5136: fatty acid &beta;-oxidation II (plant peroxisome)|g__Ralstonia.s__Ralstonia_sp_25mfcol4_1	0	0	33.2203	0	0	86.9783
PWY0-1586: peptidoglycan maturation (meso-diaminopimelate containing)|g__Enterobacter.s__Enterobacter_bugandensis	0	0	0	0	0	86.8646
PWY-5189: tetrapyrrole biosynthesis II (from glycine)|g__Cupriavidus.s__Cupriavidus_sp_P_10	0	18.2681	17.383	42.1906	44.1659	86.7839
GLUTORN-PWY: L-ornithine biosynthesis I|g__Pseudomonas.s__Pseudomonas_soli	8.01657	15.6186	0	0	0	86.7719
PWY-7234: inosine-5'-phosphate biosynthesis III|g__Stenotrophomonas.s__Stenotrophomonas_maltophilia	0	0	0	49.4555	62.9417	86.752
PWY-6486: D-galacturonate degradation II|g__Agrobacterium.s__Agrobacterium_deltaense	0	0	0	40.4089	43.1949	86.6996
PWY-7977: L-methionine biosynthesis IV|g__Leclercia.s__Leclercia_adecarboxylata	0	0	0	6.47732	6.77337	86.5778
NONOXIPENT-PWY: pentose phosphate pathway (non-oxidative branch) I|g__Enterobacter.s__Enterobacter_sp_kpr_6	0	0	0	0	0	86.2416
PWY-6731: starch degradation III	0	30.7517	0	102.89	56.7665	85.8486
ILEUSYN-PWY: L-isoleucine biosynthesis I (from threonine)|g__Rhizobium.s__Rhizobium_subbaraonis	0	0	0	69.8246	75.0623	85.8347
ARGSYNBSUB-PWY: L-arginine biosynthesis II (acetyl cycle)|g__Pseudomonas.s__Pseudomonas_soli	10.7009	16.6068	0	0	0	85.7816
PWY-7199: pyrimidine deoxyribonucleosides salvage|g__Massilia.s__Massilia_sp_LC238	0	0	0	0	0	85.6937
PWY66-391: fatty acid &beta;-oxidation VI (mammalian peroxisome)|g__Pseudomonas.s__Pseudomonas_taiwanensis	0	0	0	15.6631	27.1722	85.661
PWY-7229: superpathway of adenosine nucleotides de novo biosynthesis I|g__Rhodanobacter.s__Rhodanobacter_sp_C06	0	0	0	0	36.0128	85.4441
PWY-6606: guanosine nucleotides degradation II|g__Comamonas.s__Comamonas_thiooxydans	0	0	0	50.4615	88.8581	85.3667
PWY0-862: (5Z)-dodecenoate biosynthesis I|g__Comamonas.s__Comamonas_thiooxydans	0	0	0	116.465	94.9418	85.3217
COA-PWY-1: superpathway of coenzyme A biosynthesis III (mammals)|g__Achromobacter.s__Achromobacter_mucicolens	0	0	0	58.9096	59.3758	85.2565
PWY-7111: pyruvate fermentation to isobutanol (engineered)|g__Bosea.s__Bosea_sp_WAO	0	0	0	73.383	69.2111	85.2421
PWY-6126: superpathway of adenosine nucleotides de novo biosynthesis II|g__Massilia.s__Massilia_sp_LC238	0	0	0	0	0	85.1559
PWY-6215: 4-chlorobenzoate degradation|unclassified	26.0115	0	55.5659	91.1066	112.81	85.1042
PWY-7953: UDP-N-acetylmuramoyl-pentapeptide biosynthesis III (meso-diaminopimelate containing)|g__Agrobacterium.s__Agrobacterium_deltaense	0	0	0	64.4389	62.4987	84.94
PWY-6124: inosine-5'-phosphate biosynthesis II|g__Achromobacter.s__Achromobacter_mucicolens	0	0	0	74.2211	62.2541	84.8987
PWY-7208: superpathway of pyrimidine nucleobases salvage|g__Agrobacterium.s__Agrobacterium_deltaense	12.4998	0	0	73.2393	66.5702	84.8631
PWY-6731: starch degradation III|unclassified	0	30.5889	0	83.2437	19.2786	84.6985
BRANCHED-CHAIN-AA-SYN-PWY: superpathway of branched chain amino acid biosynthesis|g__Bosea.s__Bosea_sp_WAO	0	0	0	72.8314	69.7533	84.6229
PWY-6906: chitin derivatives degradation	0	0	15.8154	83.3855	102.137	84.5936
PWY-5138: fatty acid &beta;-oxidation IV (unsaturated, even number)|g__Enterobacter.s__Enterobacter_cloacae	0	0	0	60.889	59.6087	84.4879
PWY-5103: L-isoleucine biosynthesis III|g__Aminobacter.s__Aminobacter_aminovorans	0	0	0	230.562	161.249	84.4168
GLYOXYLATE-BYPASS: glyoxylate cycle|g__Achromobacter.s__Achromobacter_mucicolens	0	0	0	65.6761	87.6828	84.2229
HSERMETANA-PWY: L-methionine biosynthesis III|g__Ensifer.s__Ensifer_adhaerens	16.397	0	19.2894	90.3367	102.41	84.1247
ARGSYNBSUB-PWY: L-arginine biosynthesis II (acetyl cycle)|g__Pseudomonas.s__Pseudomonas_taiwanensis	0	0	0	55.0684	46.4179	83.7998
PWY0-862: (5Z)-dodecenoate biosynthesis I|g__Pseudomonas.s__Pseudomonas_putida_group	8.21794	3.9472	0	69.2954	66.629	83.7512
PWY-5659: GDP-mannose biosynthesis|g__Enterobacter.s__Enterobacter_cloacae	0	0	0	68.2556	72.0368	83.5875
PENTOSE-P-PWY: pentose phosphate pathway|g__Agrobacterium.s__Agrobacterium_deltaense	0	0	0	47.0868	59.7462	83.352
PWY-7807: glyphosate degradation III	80.0385	90.7969	86.2992	132.708	128.683	83.2799
PWY-7229: superpathway of adenosine nucleotides de novo biosynthesis I|g__Massilia.s__Massilia_sp_LC238	0	0	0	0	0	83.1859
PWY-5862: superpathway of demethylmenaquinol-9 biosynthesis|unclassified	41.5854	0	47.9486	61.6689	88.6326	83.1289
PWY-922: mevalonate pathway I (eukaryotes and bacteria)	0	0	0	57.7572	69.1525	82.8066
PWY-5103: L-isoleucine biosynthesis III|g__Massilia.s__Massilia_sp_LC238	0	0	0	0	0	82.6984
PWY-7340: 9-cis, 11-trans-octadecadienoyl-CoA degradation (isomerase-dependent, yeast)|g__Pseudomonas.s__Pseudomonas_taiwanensis	0	0	0	18.8564	30.0064	82.6088
PWY-5136: fatty acid &beta;-oxidation II (plant peroxisome)|g__Enterobacter.s__Enterobacter_cloacae	0	0	0	67.188	64.3673	82.6051
GALACTITOLCAT-PWY: galactitol degradation	0	0	22.7505	0	0	82.5886
P161-PWY: acetylene degradation (anaerobic)|g__Cupriavidus.s__Cupriavidus_sp_P_10	0	0	0	39.3292	29.9661	82.5671
PWY0-1296: purine ribonucleosides degradation|g__Comamonas.s__Comamonas_thiooxydans	0	0	0	103.493	44.2936	82.3854
PWY-5103: L-isoleucine biosynthesis III|g__Bosea.s__Bosea_sp_WAO	0	0	0	73.415	72.2026	82.3533
PWY-7111: pyruvate fermentation to isobutanol (engineered)|g__Massilia.s__Massilia_sp_LC238	0	0	0	0	0	82.3432
ARGSYNBSUB-PWY: L-arginine biosynthesis II (acetyl cycle)|g__Massilia.s__Massilia_sp_LC238	0	0	0	0	0	82.1256
PWY0-1586: peptidoglycan maturation (meso-diaminopimelate containing)|g__Variovorax.s__Variovorax_sp_OV329	0	0	0	0	0	82.0947
PWY-7663: gondoate biosynthesis (anaerobic)|g__Pseudomonas.s__Pseudomonas_taiwanensis	0	0	0	71.3365	52.6322	82.016
PWY-7228: superpathway of guanosine nucleotides de novo biosynthesis I|g__Variovorax.s__Variovorax_sp_OV329	0	0	0	0	0	81.9034
PWY-6121: 5-aminoimidazole ribonucleotide biosynthesis I|g__Rhodanobacter.s__Rhodanobacter_sp_C06	0	0	0	0	28.4467	81.8934
GALACTARDEG-PWY: D-galactarate degradation I|g__Achromobacter.s__Achromobacter_mucicolens	0	0	0	85.652	55.6045	81.8303
GLUCARGALACTSUPER-PWY: superpathway of D-glucarate and D-galactarate degradation|g__Achromobacter.s__Achromobacter_mucicolens	0	0	0	85.652	55.6045	81.8303
PWY-7208: superpathway of pyrimidine nucleobases salvage|g__Rhodanobacter.s__Rhodanobacter_sp_C06	0	0	0	0	21.2919	81.7964
PWY-6123: inosine-5'-phosphate biosynthesis I|g__Rhodanobacter.s__Rhodanobacter_sp_C06	0	0	0	25.1635	24.0131	81.7639
TYRFUMCAT-PWY: L-tyrosine degradation I|g__Achromobacter.s__Achromobacter_mucicolens	0	0	0	57.4475	49.5988	81.7409
GLUCUROCAT-PWY: superpathway of &beta;-D-glucuronosides degradation|unclassified	0	0	36.5971	109.183	89.0567	81.6441
PWY-3841: folate transformations II (plants)|g__Massilia.s__Massilia_sp_LC238	0	0	0	0	0	81.6358
FAO-PWY: fatty acid &beta;-oxidation I (generic)|g__Enterobacter.s__Enterobacter_cloacae	0	0	0	68.9871	65.2656	81.6011
FASYN-ELONG-PWY: fatty acid elongation -- saturated|g__Pseudomonas.s__Pseudomonas_umsongensis	22.0318	16.246	0	23.7175	25.5822	81.5609
PWY-7221: guanosine ribonucleotides de novo biosynthesis|g__Ensifer.s__Ensifer_adhaerens	10.739	4.53636	19.9445	103.978	65.4983	81.4828
SULFATE-CYS-PWY: superpathway of sulfate assimilation and cysteine biosynthesis|g__Sphingopyxis.s__Sphingopyxis_sp_C_1	0	0	0	75.2518	75.4224	81.4603
PWY66-429: fatty acid biosynthesis initiation (mitochondria)|g__Stenotrophomonas.s__Stenotrophomonas_maltophilia	0	0	0	92.1768	158.214	81.3987
FAO-PWY: fatty acid &beta;-oxidation I (generic)|g__Pseudomonas.s__Pseudomonas_putida_group	14.5546	13.6565	0	57.7581	42.5515	81.3979
PWY-6501: D-glucuronate degradation II|g__Agrobacterium.s__Agrobacterium_deltaense	0	0	0	40.985	51.0484	81.231
PWY-7663: gondoate biosynthesis (anaerobic)|g__Pseudomonas.s__Pseudomonas_soli	9.80663	12.9713	0	0	0	81.116
PWY0-1586: peptidoglycan maturation (meso-diaminopimelate containing)|g__Pseudomonas.s__Pseudomonas_taiwanensis	0	0	0	27.1837	57.5602	81.0923
P161-PWY: acetylene degradation (anaerobic)|g__Comamonas.s__Comamonas_thiooxydans	0	0	0	63.9281	80.62	80.974
PWY0-1477: ethanolamine utilization|g__Comamonas.s__Comamonas_thiooxydans	0	0	0	63.9281	80.62	80.974
PWY-7111: pyruvate fermentation to isobutanol (engineered)|g__Rhizobium.s__Rhizobium_subbaraonis	0	0	0	60.965	58.2861	80.9594
PWY-7228: superpathway of guanosine nucleotides de novo biosynthesis I|g__Stenotrophomonas.s__Stenotrophomonas_pavanii	0	0	0	0	0	80.9274
PWY-3001: superpathway of L-isoleucine biosynthesis I|g__Ensifer.s__Ensifer_adhaerens	0	0	0	79.2608	75.5042	80.8031
PWY-7229: superpathway of adenosine nucleotides de novo biosynthesis I|g__Sphingopyxis.s__Sphingopyxis_terrae	0	0	0	0	0	80.794
PWY-6823: molybdopterin biosynthesis|g__Ensifer.s__Ensifer_adhaerens	13.3924	0	29.2792	89.5199	97.2725	80.7456
BRANCHED-CHAIN-AA-SYN-PWY: superpathway of branched chain amino acid biosynthesis|g__Aminobacter.s__Aminobacter_aminovorans	0	0	0	229.102	164.68	80.6415
PWY-6126: superpathway of adenosine nucleotides de novo biosynthesis II|g__Rhodanobacter.s__Rhodanobacter_sp_C06	0	0	0	0	38.7418	80.5674
PWY-8090: D-apionate degradation II (RLP decarboxylase)	29.8897	27.0694	0	73.4835	99.5406	80.5259
GALACT-GLUCUROCAT-PWY: superpathway of hexuronide and hexuronate degradation|unclassified	0	0	0	27.7337	43.537	80.5107
PWY-5659: GDP-mannose biosynthesis|g__Pseudomonas.s__Pseudomonas_soli	9.76621	13.8922	0	0	0	80.4566
VALSYN-PWY: L-valine biosynthesis|g__Enterobacter.s__Enterobacter_cloacae	1.86919	18.2122	0	79.9002	107.158	80.4499
PWY-5154: L-arginine biosynthesis III (via N-acetyl-L-citrulline)|g__Agrobacterium.s__Agrobacterium_deltaense	0	0	0	39.8159	63.9257	80.4265
PWY-7220: adenosine deoxyribonucleotides de novo biosynthesis II|g__Sphingopyxis.s__Sphingopyxis_terrae	0	0	0	0	0	80.2879
PWY-7222: guanosine deoxyribonucleotides de novo biosynthesis II|g__Sphingopyxis.s__Sphingopyxis_terrae	0	0	0	0	0	80.2879
PWY-7220: adenosine deoxyribonucleotides de novo biosynthesis II|g__Rhodanobacter.s__Rhodanobacter_sp_C06	0	0	0	0	73.4075	80.094
PWY-7222: guanosine deoxyribonucleotides de novo biosynthesis II|g__Rhodanobacter.s__Rhodanobacter_sp_C06	0	0	0	0	73.4075	80.094
PWY-6609: adenine and adenosine salvage III|g__Comamonas.s__Comamonas_thiooxydans	0	0	0	102.586	41.874	80.0457
HISDEG-PWY: L-histidine degradation I|g__Achromobacter.s__Achromobacter_spanius	0	0	0	52.9126	60.8182	79.9342
PWY-5973: cis-vaccenate biosynthesis|g__Ensifer.s__Ensifer_adhaerens	0	7.63269	0	112.007	114.356	79.9208
PWY0-1479: tRNA processing|g__Agrobacterium.s__Agrobacterium_deltaense	0	0	0	69.7953	55.6183	79.8201
DAPLYSINESYN-PWY: L-lysine biosynthesis I|g__Ensifer.s__Ensifer_adhaerens	16.8235	0	0	81.0245	85.8075	79.7755
PWY-7340: 9-cis, 11-trans-octadecadienoyl-CoA degradation (isomerase-dependent, yeast)|g__Pseudomonas.s__Pseudomonas_soli	8.19536	16.2636	0	0	0	79.7271
ILEUSYN-PWY: L-isoleucine biosynthesis I (from threonine)|g__Sphingopyxis.s__Sphingopyxis_sp_C_1	0	0	0	96.5688	95.5761	79.6854
PANTO-PWY: phosphopantothenate biosynthesis I|g__Achromobacter.s__Achromobacter_mucicolens	0	0	0	50.3479	64.8666	79.6607
BRANCHED-CHAIN-AA-SYN-PWY: superpathway of branched chain amino acid biosynthesis|g__Lysobacter.s__Lysobacter_soli	0	0	0	0	0	79.6532
PWY-7663: gondoate biosynthesis (anaerobic)|g__Enterobacter.s__Enterobacter_sp_kpr_6	0	0	0	0	0	79.5547
ARGSYN-PWY: L-arginine biosynthesis I (via L-ornithine)|g__Pseudomonas.s__Pseudomonas_taiwanensis	0	0	0	56.901	41.8222	79.5507
M-CRESOL-DEGRADATION-PWY: m-cresol degradation	0	0	0	176.248	197.648	79.5024
PWY0-862: (5Z)-dodecenoate biosynthesis I|g__Leclercia.s__Leclercia_adecarboxylata	0	0	0	10.2604	16.0145	79.3729
PWY-7228: superpathway of guanosine nucleotides de novo biosynthesis I|g__Pseudoxanthomonas.s__Pseudoxanthomonas_indica	0	0	0	91.185	81.0036	79.3693
PWY-6700: queuosine biosynthesis I (de novo)|g__Ensifer.s__Ensifer_adhaerens	18.1893	0	0	87.0651	111.566	79.1846
PWY0-1586: peptidoglycan maturation (meso-diaminopimelate containing)|g__Pseudomonas.s__Pseudomonas_putida_group	23.805	28.7085	0	68.306	66.051	79.1611
3-HYDROXYPHENYLACETATE-DEGRADATION-PWY: 4-hydroxyphenylacetate degradation|unclassified	22.8262	35.0419	22.6658	113.249	66.7933	79.158
PWY-5913: partial TCA cycle (obligate autotrophs)|g__Comamonas.s__Comamonas_thiooxydans	0	0	0	70.6628	78.0665	79.1535
KETOGLUCONMET-PWY: ketogluconate metabolism|g__Agrobacterium.s__Agrobacterium_deltaense	0	0	0	60.1331	59.4032	79.1243
PWY-7977: L-methionine biosynthesis IV|g__Ensifer.s__Ensifer_adhaerens	0	0	0	98.7278	114.552	79.0933
PWY-6122: 5-aminoimidazole ribonucleotide biosynthesis II|g__Pseudomonas.s__Pseudomonas_soli	7.57388	8.25435	0	0	0	79.078
PWY-6277: superpathway of 5-aminoimidazole ribonucleotide biosynthesis|g__Pseudomonas.s__Pseudomonas_soli	7.57388	8.25435	0	0	0	79.078
P41-PWY: pyruvate fermentation to acetate and (S)-lactate I|g__Cupriavidus.s__Cupriavidus_sp_P_10	0	0	0	38.3553	28.3269	79.0742
PWY-5136: fatty acid &beta;-oxidation II (plant peroxisome)|g__Achromobacter.s__Achromobacter_spanius	0	0	0	47.9786	42.7121	78.9616
ARGSYN-PWY: L-arginine biosynthesis I (via L-ornithine)|g__Pseudomonas.s__Pseudomonas_soli	10.9272	15.7778	0	0	0	78.8719
PWY-5136: fatty acid &beta;-oxidation II (plant peroxisome)|g__Pseudomonas.s__Pseudomonas_taiwanensis	0	0	0	19.0873	28.3594	78.6927
PWY1ZNC-1: assimilatory sulfate reduction IV|g__Comamonas.s__Comamonas_thiooxydans	0	0	0	68.279	93.2769	78.6699
SO4ASSIM-PWY: assimilatory sulfate reduction I|g__Comamonas.s__Comamonas_thiooxydans	0	0	0	68.279	93.2769	78.6699
PWY-5005: biotin biosynthesis II	0	0	0	24.7634	45.1046	78.6075
PWY-7663: gondoate biosynthesis (anaerobic)|g__Leclercia.s__Leclercia_adecarboxylata	0	0	0	10.7319	14.5708	78.5821
PWY-6823: molybdopterin biosynthesis|g__Pseudomonas.s__Pseudomonas_putida_group	12.1585	12.1428	0	54.7443	49.0917	78.5135
PWY-3841: folate transformations II (plants)|g__Pseudomonas.s__Pseudomonas_putida_group	6.08205	0	0	90.9696	59.3143	78.3917
GLYCOL-GLYOXDEG-PWY: superpathway of glycol metabolism and degradation|unclassified	11.4596	0	78.8663	104.592	84.4104	78.2356
FASYN-ELONG-PWY: fatty acid elongation -- saturated|g__Pseudomonas.s__Pseudomonas_putida_group	9.55919	5.43429	0	71.8158	64.7659	78.1783
GLYOXYLATE-BYPASS: glyoxylate cycle|g__Sphingopyxis.s__Sphingopyxis_terrae	0	0	0	0	0	78.1671
PWY-3841: folate transformations II (plants)|g__Stenotrophomonas.s__Stenotrophomonas_maltophilia	0	0	0	135.715	138.501	78.1311
PWY0-862: (5Z)-dodecenoate biosynthesis I|g__Enterobacter.s__Enterobacter_cloacae	0	0	0	55.926	76.989	78.0963
PWY-7400: L-arginine biosynthesis IV (archaebacteria)|g__Pseudomonas.s__Pseudomonas_taiwanensis	0	0	0	53.2254	37.1068	78.0886
BIOTIN-BIOSYNTHESIS-PWY: biotin biosynthesis I|g__Stenotrophomonas.s__Stenotrophomonas_maltophilia	0	0	0	43.3144	56.4592	78.0857
PWY-7664: oleate biosynthesis IV (anaerobic)|g__Pseudomonas.s__Pseudomonas_putida_group	8.90413	4.67883	0	70.7135	65.4247	78.0569
1CMET2-PWY: folate transformations III (E. coli)|g__Ensifer.s__Ensifer_adhaerens	0	0	0	87.5232	99.3357	77.9974
PWY-7858: (5Z)-dodecenoate biosynthesis II|g__Ensifer.s__Ensifer_adhaerens	0	11.6106	11.1223	84.4616	102.93	77.9891
TRNA-CHARGING-PWY: tRNA charging|g__Rhodanobacter.s__Rhodanobacter_sp_C06	0	0	0	0	0	77.8859
PWY-7268: cytosolic NADPH production (yeast)|g__Agrobacterium.s__Agrobacterium_deltaense	0	0	0	58.4833	46.7536	77.7748
PWY-7977: L-methionine biosynthesis IV|g__Pseudomonas.s__Pseudomonas_taiwanensis	0	0	0	58.0843	48.3345	77.6998
GOLPDLCAT-PWY: superpathway of glycerol degradation to 1,3-propanediol|unclassified	13.4041	33.1679	25.4362	6.69196	39.854	77.6939
PWY-5973: cis-vaccenate biosynthesis|g__Pseudomonas.s__Pseudomonas_soli	3.37142	12.1826	0	0	0	77.6243
CALVIN-PWY: Calvin-Benson-Bassham cycle|g__Leclercia.s__Leclercia_adecarboxylata	0	0	0	6.1879	9.8902	77.6199
PWY-6126: superpathway of adenosine nucleotides de novo biosynthesis II|g__Sphingopyxis.s__Sphingopyxis_terrae	0	0	0	0	0	77.4633
BRANCHED-CHAIN-AA-SYN-PWY: superpathway of branched chain amino acid biosynthesis|g__Sphingopyxis.s__Sphingopyxis_sp_C_1	0	0	0	81.3571	77.8981	77.4433
ARGSYNBSUB-PWY: L-arginine biosynthesis II (acetyl cycle)|g__Achromobacter.s__Achromobacter_mucicolens	0	0	0	60.7322	73.4812	77.399
PWY-6121: 5-aminoimidazole ribonucleotide biosynthesis I|g__Lysobacter.s__Lysobacter_soli	0	0	0	34.8875	0	77.0912
PWY-5971: palmitate biosynthesis (type II fatty acid synthase)|g__Leclercia.s__Leclercia_adecarboxylata	0	0	0	0	13.1084	77.004
PWY-7664: oleate biosynthesis IV (anaerobic)|g__Leclercia.s__Leclercia_adecarboxylata	0	0	0	10.3864	14.1785	76.9549
PWY0-1586: peptidoglycan maturation (meso-diaminopimelate containing)|g__Pseudomonas.s__Pseudomonas_umsongensis	20.9193	30.595	0	35.9089	29.8904	76.8588
PWY-6123: inosine-5'-phosphate biosynthesis I|g__Ensifer.s__Ensifer_adhaerens	12.5376	8.90462	24.2027	99.6556	120.467	76.7609
ARGSYN-PWY: L-arginine biosynthesis I (via L-ornithine)|g__Massilia.s__Massilia_sp_LC238	0	0	0	0	0	76.7599
UDPNAGSYN-PWY: UDP-N-acetyl-D-glucosamine biosynthesis I|g__Lysobacter.s__Lysobacter_soli	0	0	0	0	0	76.7466
FAO-PWY: fatty acid &beta;-oxidation I (generic)|g__Enterobacter.s__Enterobacter_sp_kpr_6	0	0	0	0	0	76.6603
VALSYN-PWY: L-valine biosynthesis|g__Lysobacter.s__Lysobacter_soli	0	9.32144	0	23.7849	34.0129	76.6561
PWY-7807: glyphosate degradation III|unclassified	75.4571	77.4334	82.1498	124.066	120.584	76.6416
PRPP-PWY: superpathway of histidine, purine, and pyrimidine biosynthesis|unclassified	0	0	0	0	0	76.5508
UDPNAGSYN-PWY: UDP-N-acetyl-D-glucosamine biosynthesis I|g__Achromobacter.s__Achromobacter_mucicolens	0	0	0	69.3809	59.1469	76.3613
FASYN-ELONG-PWY: fatty acid elongation -- saturated|g__Leclercia.s__Leclercia_adecarboxylata	0	0	0	10.483	13.5246	76.3191
COMPLETE-ARO-PWY: superpathway of aromatic amino acid biosynthesis|g__Comamonas.s__Comamonas_thiooxydans	0	0	0	68.0628	82.2966	76.0646
VALSYN-PWY: L-valine biosynthesis|g__Variovorax.s__Variovorax_sp_OV329	0	0	0	0	0	76.0182
HISDEG-PWY: L-histidine degradation I|g__Comamonas.s__Comamonas_thiooxydans	0	0	0	91.4398	98.6604	75.7644
PWY-5723: Rubisco shunt|g__Leclercia.s__Leclercia_adecarboxylata	0	0	0	0	0	75.6792
PWY-7090: UDP-2,3-diacetamido-2,3-dideoxy-&alpha;-D-mannuronate biosynthesis	23.16	22.2686	0	64.772	68.7488	75.6609
PWY-7184: pyrimidine deoxyribonucleotides de novo biosynthesis I|g__Leclercia.s__Leclercia_adecarboxylata	0	0	0	0	0	75.6414
PWY-7228: superpathway of guanosine nucleotides de novo biosynthesis I|g__Rhodanobacter.s__Rhodanobacter_sp_C06	0	0	0	0	43.2449	75.5466
PWY-5097: L-lysine biosynthesis VI|g__Ensifer.s__Ensifer_adhaerens	15.6976	0	0	75.6578	82.967	75.5103
ILEUSYN-PWY: L-isoleucine biosynthesis I (from threonine)|g__Lysobacter.s__Lysobacter_soli	0	9.23277	0	23.2839	30.8718	75.3815
GLYOXYLATE-BYPASS: glyoxylate cycle|g__Ralstonia.s__Ralstonia_sp_25mfcol4_1	0	0	25.5035	0	0	75.2959
PWY-7663: gondoate biosynthesis (anaerobic)|g__Bosea.s__Bosea_sp_WAO	0	0	0	70.5964	73.6485	75.2209
VALSYN-PWY: L-valine biosynthesis|g__Achromobacter.s__Achromobacter_spanius	0	0	0	64.9105	81.6323	75.1834
FAO-PWY: fatty acid &beta;-oxidation I (generic)|g__Pseudomonas.s__Pseudomonas_taiwanensis	0	0	0	46.833	36.1477	75.0244
PWY-7208: superpathway of pyrimidine nucleobases salvage|g__Stenotrophomonas.s__Stenotrophomonas_maltophilia	0	0	0	121.575	110.536	75.009
DAPLYSINESYN-PWY: L-lysine biosynthesis I|g__Lysobacter.s__Lysobacter_soli	0	0	0	0	0	74.96
FAO-PWY: fatty acid &beta;-oxidation I (generic)|g__Pseudomonas.s__Pseudomonas_putida	10.4601	13.9618	0	39.1556	44.1602	74.8964
PWY-5855: ubiquinol-7 biosynthesis (early decarboxylation)|g__Pseudomonas.s__Pseudomonas_soli	7.02837	15.5086	0	0	0	74.8849
PWY-7090: UDP-2,3-diacetamido-2,3-dideoxy-&alpha;-D-mannuronate biosynthesis|unclassified	23.1084	22.2135	0	64.772	67.8758	74.8578
PWY-5686: UMP biosynthesis I|g__Stenotrophomonas.s__Stenotrophomonas_maltophilia	0	0	0	62.71	69.7394	74.8264
PWY-7790: UMP biosynthesis II|g__Stenotrophomonas.s__Stenotrophomonas_maltophilia	0	0	0	58.6665	62.5815	74.8264
PWY-7791: UMP biosynthesis III|g__Stenotrophomonas.s__Stenotrophomonas_maltophilia	0	0	0	58.6665	62.5815	74.8264
TCA: TCA cycle I (prokaryotic)|g__Comamonas.s__Comamonas_thiooxydans	0	0	0	76.5259	74.5045	74.7312
GLUTORN-PWY: L-ornithine biosynthesis I|g__Pseudomonas.s__Pseudomonas_taiwanensis	0	0	0	50.8085	40.4444	74.6797
PWY-5028: L-histidine degradation II|g__Comamonas.s__Comamonas_thiooxydans	0	0	0	88.799	94.6225	74.6089
PWY-7220: adenosine deoxyribonucleotides de novo biosynthesis II|g__Bosea.s__Bosea_sp_WAO	0	0	0	84.828	84.7173	74.6062
PWY-7222: guanosine deoxyribonucleotides de novo biosynthesis II|g__Bosea.s__Bosea_sp_WAO	0	0	0	84.828	84.7173	74.6062
1CMET2-PWY: folate transformations III (E. coli)|g__Pseudoxanthomonas.s__Pseudoxanthomonas_sp_CF385	0	0	0	249.286	295.531	74.3538
PWY-7185: UTP and CTP dephosphorylation I|g__Leclercia.s__Leclercia_adecarboxylata	0	0	0	17.8441	12.8835	74.3221
PWY-8178: pentose phosphate pathway (non-oxidative branch) II|g__Enterobacter.s__Enterobacter_cloacae	0	0	0	52.1817	58.9581	74.1873
PWY-6126: superpathway of adenosine nucleotides de novo biosynthesis II|g__Pseudoxanthomonas.s__Pseudoxanthomonas_indica	0	0	0	88.1742	76.0678	74.155
PENTOSE-P-PWY: pentose phosphate pathway|g__Leclercia.s__Leclercia_adecarboxylata	0	0	0	6.70024	12.3476	74.1055
CALVIN-PWY: Calvin-Benson-Bassham cycle|g__Enterobacter.s__Enterobacter_sp_kpr_6	0	0	0	0	0	74.0397
ARGSYNBSUB-PWY: L-arginine biosynthesis II (acetyl cycle)|g__Ensifer.s__Ensifer_adhaerens	0	0	0	78.3218	77.793	73.953
PWY-7663: gondoate biosynthesis (anaerobic)|g__Rhizobium.s__Rhizobium_pusense	0	0	0	0	0	73.8356
PWY-7197: pyrimidine deoxyribonucleotide phosphorylation|g__Achromobacter.s__Achromobacter_spanius	0	0	0	107.282	83.1668	73.7721
PWY-6435: 4-hydroxybenzoate biosynthesis III (plants)|g__Hydrogenophaga.s__Hydrogenophaga_sp_LA_38	0	0	0	0	54.6569	73.6335
PWY-7663: gondoate biosynthesis (anaerobic)|g__Bradyrhizobium.s__Bradyrhizobium_liaoningense	27.4221	0	70.2294	0	27.449	73.5984
PWY-6124: inosine-5'-phosphate biosynthesis II|g__Ensifer.s__Ensifer_adhaerens	12.7869	8.39715	22.074	92.8836	87.3296	73.5441
SO4ASSIM-PWY: assimilatory sulfate reduction I|g__Leclercia.s__Leclercia_adecarboxylata	0	0	0	9.71208	11.5737	73.4987
PWY-5103: L-isoleucine biosynthesis III|g__Rhizobium.s__Rhizobium_subbaraonis	0	0	0	61.3874	64.9568	73.4572
PWY-841: superpathway of purine nucleotides de novo biosynthesis I|g__Sphingopyxis.s__Sphingopyxis_sp_C_1	0	0	0	79.7147	76.6293	73.3536
PWY-7199: pyrimidine deoxyribonucleosides salvage|g__Ensifer.s__Ensifer_adhaerens	20.1643	0	0	106.939	95.527	73.3524
TRPSYN-PWY: L-tryptophan biosynthesis|g__Stenotrophomonas.s__Stenotrophomonas_maltophilia	0	0	0	27.6603	39.259	73.3379
PWY-5181: toluene degradation III (aerobic) (via p-cresol)	0	0	0	64.9885	47.9923	73.2125
CITRULBIO-PWY: L-citrulline biosynthesis|g__Ensifer.s__Ensifer_adhaerens	12.2074	0	17.0994	92.1561	93.8244	73.1815
PWY-6122: 5-aminoimidazole ribonucleotide biosynthesis II|g__Ensifer.s__Ensifer_adhaerens	0	0	0	74.956	80.6082	73.0887
PWY-6277: superpathway of 5-aminoimidazole ribonucleotide biosynthesis|g__Ensifer.s__Ensifer_adhaerens	0	0	0	74.956	80.6082	73.0887
PWY-4722: creatinine degradation II	0	0	48.4826	118.885	172.139	73.0317
PWY-6969: TCA cycle V (2-oxoglutarate synthase)|g__Comamonas.s__Comamonas_thiooxydans	0	0	0	73.7214	73.0191	73.0166
PWY-5136: fatty acid &beta;-oxidation II (plant peroxisome)|g__Enterobacter.s__Enterobacter_sp_kpr_6	0	0	0	0	0	72.9505
PWY-7208: superpathway of pyrimidine nucleobases salvage|g__Massilia.s__Massilia_sp_LC238	0	0	0	0	0	72.9052
PWY-6121: 5-aminoimidazole ribonucleotide biosynthesis I|g__Pseudomonas.s__Pseudomonas_soli	2.91499	3.94305	0	0	0	72.8229
PWY-5189: tetrapyrrole biosynthesis II (from glycine)|g__Sphingopyxis.s__Sphingopyxis_terrae	0	0	0	0	0	72.8108
FERMENTATION-PWY: mixed acid fermentation|g__Leclercia.s__Leclercia_adecarboxylata	0	0	0	8.31532	11.296	72.7755
PWY-6282: palmitoleate biosynthesis I (from (5Z)-dodec-5-enoate)|g__Pseudomonas.s__Pseudomonas_putida_group	8.66889	4.82798	0	67.5736	63.7958	72.7603
PWY-702: L-methionine biosynthesis II|g__Bacillus.s__Bacillus_sp_AFS073361	0	0	0	15.4551	27.1623	72.716
PWY-5138: fatty acid &beta;-oxidation IV (unsaturated, even number)|g__Pseudomonas.s__Pseudomonas_umsongensis	13.4475	19.9465	0	46.4067	32.4488	72.5002
SER-GLYSYN-PWY: superpathway of L-serine and glycine biosynthesis I|g__Lysobacter.s__Lysobacter_soli	0	0	0	25.8173	26.3513	72.4284
VALSYN-PWY: L-valine biosynthesis|g__Sphingopyxis.s__Sphingopyxis_terrae	0	0	0	0	0	72.408
PWY-5103: L-isoleucine biosynthesis III|g__Lysobacter.s__Lysobacter_soli	0	9.09304	0	21.6598	27.5003	72.3879
PWY-6124: inosine-5'-phosphate biosynthesis II|g__Massilia.s__Massilia_sp_LC238	0	0	0	0	0	72.3593
PWY-5695: inosine 5'-phosphate degradation|g__Pseudomonas.s__Pseudomonas_soli	7.61417	5.83493	0	0	0	72.3504
PWY-6531: mannitol cycle|unclassified	0	0	19.7574	15.1618	21.854	72.3461
PWY-6936: seleno-amino acid biosynthesis (plants)|g__Sphingopyxis.s__Sphingopyxis_sp_C_1	0	0	0	46.6649	63.1852	72.3294
PWY-241: C4 photosynthetic carbon assimilation cycle, NADP-ME type|g__Sphingopyxis.s__Sphingopyxis_sp_C_1	0	0	0	72.6191	62.9695	72.3244
PWY-5097: L-lysine biosynthesis VI|g__Lysobacter.s__Lysobacter_soli	0	0	0	0	0	72.2304
PWY-6700: queuosine biosynthesis I (de novo)|g__Rhodanobacter.s__Rhodanobacter_sp_C06	0	0	0	0	21.4927	72.2244
PWY-7210: pyrimidine deoxyribonucleotides biosynthesis from CTP|g__Leclercia.s__Leclercia_adecarboxylata	0	0	0	0	0	72.1877
PWY-6282: palmitoleate biosynthesis I (from (5Z)-dodec-5-enoate)|g__Leclercia.s__Leclercia_adecarboxylata	0	0	0	10.2939	12.7405	72.1868
FASYN-ELONG-PWY: fatty acid elongation -- saturated|g__Pseudomonas.s__Pseudomonas_taiwanensis	0	0	0	0	39.2397	72.1675
PWY-6906: chitin derivatives degradation|unclassified	0	0	15.7826	74.359	89.2616	72.1438
PWY-6122: 5-aminoimidazole ribonucleotide biosynthesis II|g__Sphingopyxis.s__Sphingopyxis_sp_C_1	0	0	0	93.3916	80.7176	72.1282
PWY-6277: superpathway of 5-aminoimidazole ribonucleotide biosynthesis|g__Sphingopyxis.s__Sphingopyxis_sp_C_1	0	0	0	93.3916	80.7176	72.1282
PANTOSYN-PWY: superpathway of coenzyme A biosynthesis I (bacteria)|g__Achromobacter.s__Achromobacter_mucicolens	0	0	0	61.3727	68.1753	71.9326
VALSYN-PWY: L-valine biosynthesis|g__Pseudomonas.s__Pseudomonas_soli	11.9441	16.4273	0	0	0	71.8689
PWY-5989: stearate biosynthesis II (bacteria and plants)|g__Pseudomonas.s__Pseudomonas_putida_group	8.88403	5.0942	0	52.2929	48.5287	71.8668
PANTO-PWY: phosphopantothenate biosynthesis I|g__Comamonas.s__Comamonas_thiooxydans	0	0	0	101.018	94.7317	71.8188
PWY-5686: UMP biosynthesis I|g__Pseudomonas.s__Pseudomonas_soli	0	9.28472	0	0	0	71.7826
PWY-7790: UMP biosynthesis II|g__Pseudomonas.s__Pseudomonas_soli	0	9.28472	0	0	0	71.7826
PWY-7791: UMP biosynthesis III|g__Pseudomonas.s__Pseudomonas_soli	0	9.28472	0	0	0	71.7826
PWY-7220: adenosine deoxyribonucleotides de novo biosynthesis II|g__Hydrogenophaga.s__Hydrogenophaga_sp_LA_38	0	0	0	0	51.5109	71.7078
PWY-7222: guanosine deoxyribonucleotides de novo biosynthesis II|g__Hydrogenophaga.s__Hydrogenophaga_sp_LA_38	0	0	0	0	51.5109	71.7078
PWY-5860: superpathway of demethylmenaquinol-6 biosynthesis I|unclassified	41.5854	0	46.8725	0	34.6201	71.6536
PWY-5497: purine nucleobases degradation II (anaerobic)|unclassified	11.1894	0	12.7742	40.9284	79.8626	71.6059
GLUTORN-PWY: L-ornithine biosynthesis I|g__Massilia.s__Massilia_sp_LC238	0	0	0	0	0	71.563
PWY-6703: preQ0 biosynthesis|g__Ensifer.s__Ensifer_adhaerens	20.2891	12.8756	0	119.096	99.1128	71.4173
PWY66-429: fatty acid biosynthesis initiation (mitochondria)|g__Sphingopyxis.s__Sphingopyxis_sp_C_1	0	0	0	78.8959	79.3576	71.3956
ARO-PWY: chorismate biosynthesis I|g__Pseudomonas.s__Pseudomonas_taiwanensis	0	0	0	0	22.9577	71.3089
ARO-PWY: chorismate biosynthesis I|g__Comamonas.s__Comamonas_thiooxydans	0	0	0	66.8647	78.409	71.2835
PWY-7228: superpathway of guanosine nucleotides de novo biosynthesis I|g__Massilia.s__Massilia_sp_LC238	0	0	0	0	0	71.2527
PWY-6121: 5-aminoimidazole ribonucleotide biosynthesis I|g__Ensifer.s__Ensifer_adhaerens	0	0	0	78.496	82.1666	71.2455
DARABCATK12-PWY: D-arabinose degradation I	0	0	0	36.6918	54.4285	71.1788
PWY-7953: UDP-N-acetylmuramoyl-pentapeptide biosynthesis III (meso-diaminopimelate containing)|g__Ensifer.s__Ensifer_adhaerens	0	0	0	79.2273	87.1577	71.1546
PWY-7229: superpathway of adenosine nucleotides de novo biosynthesis I|g__Pseudoxanthomonas.s__Pseudoxanthomonas_indica	0	0	0	83.7925	71.7893	71.083
HISDEG-PWY: L-histidine degradation I|g__Pseudomonas.s__Pseudomonas_putida_group	14.7899	8.1644	0	55.6529	49.7542	71.0059
PWY-4702: phytate degradation I	0	0	0	102.02	68.2015	70.9886
PWY0-1061: superpathway of L-alanine biosynthesis|g__Enterobacter.s__Enterobacter_sp_kpr_6	0	0	0	0	0	70.9538
PWY-7664: oleate biosynthesis IV (anaerobic)|g__Pseudomonas.s__Pseudomonas_taiwanensis	0	0	0	0	38.0731	70.9459
SER-GLYSYN-PWY: superpathway of L-serine and glycine biosynthesis I|g__Pseudomonas.s__Pseudomonas_taiwanensis	0	0	0	33.8772	29.8548	70.9167
PWY-6122: 5-aminoimidazole ribonucleotide biosynthesis II|g__Rhizobium.s__Rhizobium_subbaraonis	0	0	0	61.6623	51.5524	70.9051
PWY-6277: superpathway of 5-aminoimidazole ribonucleotide biosynthesis|g__Rhizobium.s__Rhizobium_subbaraonis	0	0	0	61.6623	51.5524	70.9051
PWY-6387: UDP-N-acetylmuramoyl-pentapeptide biosynthesis I (meso-diaminopimelate containing)|g__Ensifer.s__Ensifer_adhaerens	0	0	0	81.6307	83.1569	70.9033
PWY0-1586: peptidoglycan maturation (meso-diaminopimelate containing)|g__Hydrogenophaga.s__Hydrogenophaga_sp_LA_38	0	0	0	0	39.1527	70.8202
PWY-5103: L-isoleucine biosynthesis III|g__Sphingopyxis.s__Sphingopyxis_sp_C_1	0	0	0	86.0882	83.7553	70.8059
PWY-7663: gondoate biosynthesis (anaerobic)|g__Achromobacter.s__Achromobacter_xylosoxidans	0	0	0	59.8903	57.2061	70.71
OANTIGEN-PWY: O-antigen building blocks biosynthesis (E. coli)|g__Pseudoxanthomonas.s__Pseudoxanthomonas_sp_CF385	0	0	0	288.716	284.687	70.5958
PWY-5138: fatty acid &beta;-oxidation IV (unsaturated, even number)|g__Enterobacter.s__Enterobacter_sp_kpr_6	0	0	0	0	0	70.5335
THRESYN-PWY: superpathway of L-threonine biosynthesis|g__Ensifer.s__Ensifer_adhaerens	0	0	0	61.8814	68.9854	70.5297
PWY-5910: superpathway of geranylgeranyldiphosphate biosynthesis I (via mevalonate)|unclassified	0	0	0	74.5972	88.9605	70.5279
PWY-7159: 3,8-divinyl-chlorophyllide a biosynthesis III (aerobic, light independent)|unclassified	39.2881	64.2396	154.699	51.0975	0	70.5275
PWY-5181: toluene degradation III (aerobic) (via p-cresol)|unclassified	0	0	0	62.8826	46.8658	70.5233
P125-PWY: superpathway of (R,R)-butanediol biosynthesis|unclassified	0	0	0	74.736	94.6804	70.5191
BRANCHED-CHAIN-AA-SYN-PWY: superpathway of branched chain amino acid biosynthesis|g__Rhizobium.s__Rhizobium_subbaraonis	0	0	0	58.5436	63.0754	70.51
PWY-6123: inosine-5'-phosphate biosynthesis I|g__Massilia.s__Massilia_sp_LC238	0	0	0	0	0	70.442
PWY-6122: 5-aminoimidazole ribonucleotide biosynthesis II|g__Sphingopyxis.s__Sphingopyxis_terrae	0	0	0	0	0	70.3931
PWY-6277: superpathway of 5-aminoimidazole ribonucleotide biosynthesis|g__Sphingopyxis.s__Sphingopyxis_terrae	0	0	0	0	0	70.3931
PWY-3781: aerobic respiration I (cytochrome c)|g__Bradyrhizobium.s__Bradyrhizobium_liaoningense	0	0	79.9049	0	44.0927	70.1259
PWY-7279: aerobic respiration II (cytochrome c) (yeast)|g__Bradyrhizobium.s__Bradyrhizobium_liaoningense	0	0	79.9049	0	44.0927	70.1259
PWY-7208: superpathway of pyrimidine nucleobases salvage|g__Pseudomonas.s__Pseudomonas_umsongensis	18.7297	11.0826	0	41.7873	27.4827	69.9583
PWY-5989: stearate biosynthesis II (bacteria and plants)|g__Pseudomonas.s__Pseudomonas_umsongensis	20.5316	14.7306	0	20.5451	21.9441	69.941
SER-GLYSYN-PWY: superpathway of L-serine and glycine biosynthesis I|g__Sphingopyxis.s__Sphingopyxis_terrae	0	0	0	0	0	69.9187
NONOXIPENT-PWY: pentose phosphate pathway (non-oxidative branch) I|g__Sphingopyxis.s__Sphingopyxis_sp_C_1	0	0	0	61.7453	55.1312	69.9005
VALSYN-PWY: L-valine biosynthesis|g__Pseudomonas.s__Pseudomonas_putida_group	17.2958	16.8179	0	65.0866	58.7537	69.8761
PWY-6897: thiamine diphosphate salvage II|g__Agrobacterium.s__Agrobacterium_deltaense	0	10.3994	0	68.9621	64.4438	69.8701
THRESYN-PWY: superpathway of L-threonine biosynthesis|g__Leclercia.s__Leclercia_adecarboxylata	0	0	0	7.0398	8.92856	69.7694
SO4ASSIM-PWY: assimilatory sulfate reduction I|g__Sphingopyxis.s__Sphingopyxis_sp_C_1	0	0	0	87.5162	78.8225	69.7674
PWY-7221: guanosine ribonucleotides de novo biosynthesis|g__Variovorax.s__Variovorax_sp_OV329	0	0	0	0	0	69.7666
PWY-7197: pyrimidine deoxyribonucleotide phosphorylation|g__Comamonas.s__Comamonas_thiooxydans	0	0	0	43.2309	73.9455	69.5809
PWY-6285: superpathway of fatty acids biosynthesis (E. coli)|g__Leclercia.s__Leclercia_adecarboxylata	0	0	0	0	0	69.498
ILEUSYN-PWY: L-isoleucine biosynthesis I (from threonine)|g__Pseudomonas.s__Pseudomonas_soli	10.8358	11.7042	0	0	0	69.4968
PWY66-429: fatty acid biosynthesis initiation (mitochondria)|g__Pseudomonas.s__Pseudomonas_umsongensis	10.6648	0	0	0	13.8651	69.4834
PYRIDNUCSYN-PWY: NAD de novo biosynthesis I (from aspartate)|g__Ensifer.s__Ensifer_adhaerens	0	14.3698	0	87.8961	81.3932	69.4504
PWY-6282: palmitoleate biosynthesis I (from (5Z)-dodec-5-enoate)|g__Pseudomonas.s__Pseudomonas_umsongensis	21.2725	14.3359	0	20.688	22.4657	69.419
PWY-5180: toluene degradation I (aerobic) (via o-cresol)|g__Comamonas.s__Comamonas_testosteroni	0	0	0	84.2673	93.2551	69.4177
PWY0-862: (5Z)-dodecenoate biosynthesis I|g__Pseudomonas.s__Pseudomonas_taiwanensis	0	0	0	57.9305	36.6215	69.3801
PWY-5188: tetrapyrrole biosynthesis I (from glutamate)|g__Lysobacter.s__Lysobacter_soli	0	0	0	0	21.542	69.3146
PWY-6163: chorismate biosynthesis from 3-dehydroquinate|g__Pseudomonas.s__Pseudomonas_taiwanensis	0	0	0	32.3322	31.3287	69.2477
PWY-5973: cis-vaccenate biosynthesis|g__Leclercia.s__Leclercia_adecarboxylata	0	0	0	8.25972	9.45564	69.1194
FASYN-ELONG-PWY: fatty acid elongation -- saturated|g__Pseudomonas.s__Pseudomonas_soli	8.72241	9.54068	0	0	0	69.004
SULFATE-CYS-PWY: superpathway of sulfate assimilation and cysteine biosynthesis|g__Sphingopyxis.s__Sphingopyxis_terrae	0	0	0	0	0	68.8544
VALSYN-PWY: L-valine biosynthesis|g__Rhodanobacter.s__Rhodanobacter_sp_C06	0	0	0	0	26.5054	68.7312
PWY-5136: fatty acid &beta;-oxidation II (plant peroxisome)|g__Achromobacter.s__Achromobacter_xylosoxidans	0	0	0	50.0409	51.2813	68.6925
PWY-5941: glycogen degradation II|g__Enterobacter.s__Enterobacter_sp_kpr_6	0	0	0	0	0	68.6132
PWY-6125: superpathway of guanosine nucleotides de novo biosynthesis II|g__Pseudoxanthomonas.s__Pseudoxanthomonas_indica	0	0	0	59.5754	71.9638	68.6075
PWY-7198: pyrimidine deoxyribonucleotides de novo biosynthesis IV|g__Leclercia.s__Leclercia_adecarboxylata	0	0	0	0	0	68.5976
VALSYN-PWY: L-valine biosynthesis|g__Achromobacter.s__Achromobacter_xylosoxidans	0	0	0	49.8226	74.065	68.5628
PWY-7228: superpathway of guanosine nucleotides de novo biosynthesis I|g__Rhizobium.s__Rhizobium_subbaraonis	0	0	0	58.5619	54.1814	68.5609
SO4ASSIM-PWY: assimilatory sulfate reduction I|g__Sphingopyxis.s__Sphingopyxis_terrae	0	0	0	0	0	68.5554
GLUTORN-PWY: L-ornithine biosynthesis I|g__Comamonas.s__Comamonas_thiooxydans	0	0	0	72.0157	78.2672	68.4827
VALSYN-PWY: L-valine biosynthesis|g__Acidovorax.s__Acidovorax_sp_MR_S7	0	0	0	0	0	68.4569
PWY0-162: superpathway of pyrimidine ribonucleotides de novo biosynthesis|g__Stenotrophomonas.s__Stenotrophomonas_maltophilia	0	0	0	65.0285	69.4463	68.3511
PWY-6163: chorismate biosynthesis from 3-dehydroquinate|g__Lysobacter.s__Lysobacter_soli	0	0	0	0	0	68.3428
SER-GLYSYN-PWY: superpathway of L-serine and glycine biosynthesis I|g__Pseudomonas.s__Pseudomonas_soli	0	5.03027	0	0	0	68.2981
PWY-3661: glycine betaine degradation I|unclassified	15.1853	0	55.8386	77.9463	88.6726	68.2829
PWY-7208: superpathway of pyrimidine nucleobases salvage|g__Ensifer.s__Ensifer_adhaerens	15.4051	5.52864	26.0208	113.118	118.001	68.2446
PWY-7221: guanosine ribonucleotides de novo biosynthesis|g__Rhodanobacter.s__Rhodanobacter_sp_C06	0	0	0	0	35.7293	68.2274
BRANCHED-CHAIN-AA-SYN-PWY: superpathway of branched chain amino acid biosynthesis|g__Pseudomonas.s__Pseudomonas_soli	0	7.1467	0	0	0	68.2226
PWY-7858: (5Z)-dodecenoate biosynthesis II|g__Pseudomonas.s__Pseudomonas_umsongensis	21.2701	15.0913	0	21.447	22.0004	68.1512
COMPLETE-ARO-PWY: superpathway of aromatic amino acid biosynthesis|g__Massilia.s__Massilia_sp_LC238	0	0	0	0	0	68.0783
PWY-3841: folate transformations II (plants)|g__Pseudoxanthomonas.s__Pseudoxanthomonas_indica	0	0	0	62.0247	59.8368	67.9093
PWY-7858: (5Z)-dodecenoate biosynthesis II|g__Pseudomonas.s__Pseudomonas_putida_group	7.3552	3.9472	0	54.4319	63.8885	67.7912
VALSYN-PWY: L-valine biosynthesis|g__Achromobacter.s__Achromobacter_sp_K91	0	0	0	96.4894	121.922	67.7833
PWY-7858: (5Z)-dodecenoate biosynthesis II|g__Leclercia.s__Leclercia_adecarboxylata	0	0	0	0	12.5944	67.7629
PWY-6562: norspermidine biosynthesis|unclassified	0	0	48.9048	35.0292	47.0749	67.7384
PWY-6282: palmitoleate biosynthesis I (from (5Z)-dodec-5-enoate)|g__Pseudomonas.s__Pseudomonas_taiwanensis	0	0	0	0	35.8143	67.7057
BRANCHED-CHAIN-AA-SYN-PWY: superpathway of branched chain amino acid biosynthesis|g__Pseudomonas.s__Pseudomonas_putida_group	11.6176	10.5623	0	65.0794	50.4011	67.6778
PWY-6125: superpathway of guanosine nucleotides de novo biosynthesis II|g__Rhodanobacter.s__Rhodanobacter_sp_C06	0	0	0	0	0	67.6759
COMPLETE-ARO-PWY: superpathway of aromatic amino acid biosynthesis|g__Pseudomonas.s__Pseudomonas_soli	0	7.24734	0	0	0	67.6724
HISDEG-PWY: L-histidine degradation I|g__Massilia.s__Massilia_sp_LC238	0	0	0	0	0	67.6499
PWY0-862: (5Z)-dodecenoate biosynthesis I|g__Pseudomonas.s__Pseudomonas_soli	8.43775	13.3199	0	0	0	67.6366
PWY-7221: guanosine ribonucleotides de novo biosynthesis|g__Stenotrophomonas.s__Stenotrophomonas_pavanii	0	0	0	0	0	67.5999
PWY-6122: 5-aminoimidazole ribonucleotide biosynthesis II|g__Bacillus.s__Bacillus_sp_AFS073361	0	0	0	27.6834	38.7824	67.5564
PWY-6277: superpathway of 5-aminoimidazole ribonucleotide biosynthesis|g__Bacillus.s__Bacillus_sp_AFS073361	0	0	0	27.6834	38.7824	67.5564
PWY-5188: tetrapyrrole biosynthesis I (from glutamate)|g__Stenotrophomonas.s__Stenotrophomonas_maltophilia	0	0	0	62.1983	59.6575	67.546
PWY-3841: folate transformations II (plants)|g__Rhodanobacter.s__Rhodanobacter_sp_C06	0	0	0	22.6203	25.0226	67.4494
PWY-7664: oleate biosynthesis IV (anaerobic)|g__Pseudomonas.s__Pseudomonas_soli	8.5981	10.0011	0	0	0	67.4248
PWY-7204: pyridoxal 5'-phosphate salvage II (plants)|unclassified	71.4542	0	107.142	88.0537	45.9406	67.4107
PWY-5913: partial TCA cycle (obligate autotrophs)|g__Stenotrophomonas.s__Stenotrophomonas_maltophilia	0	0	0	67.1573	93.1251	67.3742
RUMP-PWY: formaldehyde oxidation I	95.3916	57.1673	51.9567	72.7135	105.409	67.3293
PWY-6284: superpathway of unsaturated fatty acids biosynthesis (E. coli)|g__Leclercia.s__Leclercia_adecarboxylata	0	0	0	0	11.7207	67.3129
PWY0-862: (5Z)-dodecenoate biosynthesis I|g__Bradyrhizobium.s__Bradyrhizobium_liaoningense	27.1271	0	39.6709	0	0	67.2694
PWY-7184: pyrimidine deoxyribonucleotides de novo biosynthesis I|g__Enterobacter.s__Enterobacter_sp_kpr_6	0	0	0	0	0	67.2607
PWY-6823: molybdopterin biosynthesis|g__Achromobacter.s__Achromobacter_mucicolens	0	0	0	54.6231	48.4234	67.2594
PWY-7238: sucrose biosynthesis II|g__Leclercia.s__Leclercia_adecarboxylata	0	0	0	0	2.75082	67.2052
RHAMCAT-PWY: L-rhamnose degradation I|g__Leclercia.s__Leclercia_adecarboxylata	0	0	0	0	1.28134	67.1662
VALSYN-PWY: L-valine biosynthesis|g__Cupriavidus.s__Cupriavidus_pauculus	31.5166	32.8223	29.7699	30.089	30.4638	67.0753
SER-GLYSYN-PWY: superpathway of L-serine and glycine biosynthesis I|g__Aminobacter.s__Aminobacter_aminovorans	0	0	0	155.448	109.731	67.0347
ARGSYNBSUB-PWY: L-arginine biosynthesis II (acetyl cycle)|g__Comamonas.s__Comamonas_thiooxydans	0	0	0	67.3559	83.2434	67.0324
PWY-6121: 5-aminoimidazole ribonucleotide biosynthesis I|g__Sphingopyxis.s__Sphingopyxis_sp_C_1	0	0	0	87.9985	69.4888	66.9543
PWY-5941: glycogen degradation II|g__Leclercia.s__Leclercia_adecarboxylata	0	0	0	0	3.44997	66.9053
PWY-5686: UMP biosynthesis I|g__Lysobacter.s__Lysobacter_soli	0	0	0	0	0	66.8803
PWY-6700: queuosine biosynthesis I (de novo)|g__Stenotrophomonas.s__Stenotrophomonas_maltophilia	0	0	0	73.2312	60.2616	66.8454
PWY-6703: preQ0 biosynthesis|g__Stenotrophomonas.s__Stenotrophomonas_maltophilia	0	0	0	97.0146	67.3525	66.8378
PWY-4984: urea cycle|g__Ensifer.s__Ensifer_adhaerens	8.91326	0	16.8743	72.8957	74.015	66.8264
NAGLIPASYN-PWY: lipid IVA biosynthesis (E. coli)|g__Lysobacter.s__Lysobacter_soli	0	0	0	0	0	66.727
PWY-8073: lipid IVA biosynthesis (P. putida)|g__Lysobacter.s__Lysobacter_soli	0	0	0	0	0	66.727
PWY-6748: nitrate reduction VII (denitrification)|unclassified	10.525	0	15.9928	50.8089	43.1065	66.7003
ILEUSYN-PWY: L-isoleucine biosynthesis I (from threonine)|g__Sphingopyxis.s__Sphingopyxis_terrae	0	0	0	0	0	66.6809
ILEUSYN-PWY: L-isoleucine biosynthesis I (from threonine)|g__Pseudomonas.s__Pseudomonas_putida_group	15.7709	12.3655	0	62.8648	50.3027	66.674
PWY0-1586: peptidoglycan maturation (meso-diaminopimelate containing)|g__Achromobacter.s__Achromobacter_xylosoxidans	0	0	0	25.9573	46.0918	66.6652
PWY-6123: inosine-5'-phosphate biosynthesis I|g__Sphingopyxis.s__Sphingopyxis_terrae	0	0	0	0	0	66.531
TRPSYN-PWY: L-tryptophan biosynthesis|g__Massilia.s__Massilia_sp_LC238	0	0	0	0	0	66.5158
PWY-8178: pentose phosphate pathway (non-oxidative branch) II|g__Ensifer.s__Ensifer_adhaerens	0	0	0	91.2499	115.468	66.5109
PWY-5097: L-lysine biosynthesis VI|g__Pseudomonas.s__Pseudomonas_soli	3.37321	9.04771	0	0	0	66.5012
PWY-5913: partial TCA cycle (obligate autotrophs)|g__Massilia.s__Massilia_sp_LC238	0	0	0	0	0	66.4954
PWY-7663: gondoate biosynthesis (anaerobic)|g__Aminobacter.s__Aminobacter_aminovorans	0	0	0	237.83	225.034	66.4927
PWY0-1586: peptidoglycan maturation (meso-diaminopimelate containing)|g__Cupriavidus.s__Cupriavidus_pauculus	48.7082	57.3976	24.6964	52.6944	58.3741	66.4862
PWY-7942: 5-oxo-L-proline metabolism|g__Leclercia.s__Leclercia_adecarboxylata	0	0	0	0	0	66.4651
PWY-7208: superpathway of pyrimidine nucleobases salvage|g__Comamonas.s__Comamonas_thiooxydans	0	0	0	71.4139	61.8071	66.4634
ILEUSYN-PWY: L-isoleucine biosynthesis I (from threonine)|g__Variovorax.s__Variovorax_sp_OV329	0	0	0	0	0	66.3928
FAO-PWY: fatty acid &beta;-oxidation I (generic)|g__Leclercia.s__Leclercia_adecarboxylata	0	0	0	11.4099	9.8359	66.3726
PWY-7977: L-methionine biosynthesis IV|g__Rhizobium.s__Rhizobium_subbaraonis	0	0	0	50.0305	46.9254	66.2447
ARO-PWY: chorismate biosynthesis I|g__Lysobacter.s__Lysobacter_soli	0	0	0	0	0	66.2218
PWY-5136: fatty acid &beta;-oxidation II (plant peroxisome)|g__Leclercia.s__Leclercia_adecarboxylata	0	0	0	11.0373	9.39585	66.2079
PWY-7663: gondoate biosynthesis (anaerobic)|g__Agrobacterium.s__Agrobacterium_tumefaciens	0	8.19077	0	124.444	102.098	66.2
PWY-7210: pyrimidine deoxyribonucleotides biosynthesis from CTP|g__Enterobacter.s__Enterobacter_sp_kpr_6	0	0	0	0	0	66.1897
PWY-7221: guanosine ribonucleotides de novo biosynthesis|g__Pseudoxanthomonas.s__Pseudoxanthomonas_indica	0	0	0	74.1071	64.9556	66.1201
PWY-5103: L-isoleucine biosynthesis III|g__Pseudomonas.s__Pseudomonas_soli	9.90778	9.59625	0	0	0	66.1091
PWY-6936: seleno-amino acid biosynthesis (plants)|g__Ensifer.s__Ensifer_adhaerens	0	0	20.4519	77.9924	84.0444	66.0563
HSERMETANA-PWY: L-methionine biosynthesis III|g__Agrobacterium.s__Agrobacterium_deltaense	0	0	0	34.3606	49.9985	66.0326
VALSYN-PWY: L-valine biosynthesis|g__Pseudomonas.s__Pseudomonas_umsongensis	26.0745	36.5512	0	31.1362	16.6607	65.9828
PWY-6121: 5-aminoimidazole ribonucleotide biosynthesis I|g__Sphingopyxis.s__Sphingopyxis_terrae	0	0	0	0	0	65.9603
PWY-6125: superpathway of guanosine nucleotides de novo biosynthesis II|g__Massilia.s__Massilia_sp_LC238	0	0	0	0	0	65.8731
PWY66-429: fatty acid biosynthesis initiation (mitochondria)|g__Agrobacterium.s__Agrobacterium_deltaense	7.52787	0	0	24.1048	36.0993	65.8444
PWY-1042: glycolysis IV|g__Leclercia.s__Leclercia_adecarboxylata	0	0	0	8.06918	10.6563	65.8277
DTDPRHAMSYN-PWY: dTDP-&beta;-L-rhamnose biosynthesis|g__Leclercia.s__Leclercia_adecarboxylata	0	0	0	0	6.86751	65.7692
HEME-BIOSYNTHESIS-II-1: heme b biosynthesis V (aerobic)|g__Stenotrophomonas.s__Stenotrophomonas_maltophilia	0	0	0	18.505	21.8783	65.7105
HEME-BIOSYNTHESIS-II: heme b biosynthesis I (aerobic)|g__Stenotrophomonas.s__Stenotrophomonas_maltophilia	0	0	0	18.505	21.8783	65.7105
PWY-6147: 6-hydroxymethyl-dihydropterin diphosphate biosynthesis I|g__Lysobacter.s__Lysobacter_soli	0	0	0	16.321	15.3936	65.7012
PWY-6317: D-galactose degradation I (Leloir pathway)|g__Massilia.s__Massilia_sp_LC238	0	0	0	0	0	65.6596
PWY-6920: 6-gingerol analog biosynthesis (engineered)	26.7993	31.4949	45.6939	79.3038	50.915	65.6228
RUMP-PWY: formaldehyde oxidation I|unclassified	0	32.8907	51.5219	71.8349	74.5043	65.6213
PWY-6123: inosine-5'-phosphate biosynthesis I|g__Pseudomonas.s__Pseudomonas_putida_group	12.085	11.3559	0	58.423	50.7196	65.5675
PWY-6703: preQ0 biosynthesis|g__Comamonas.s__Comamonas_thiooxydans	0	0	0	80.418	80.5766	65.4954
PWY-841: superpathway of purine nucleotides de novo biosynthesis I|g__Ensifer.s__Ensifer_adhaerens	0	0	0	0	83.3461	65.4845
ARO-PWY: chorismate biosynthesis I|g__Pseudomonas.s__Pseudomonas_soli	5.14899	7.32891	0	0	0	65.4618
PWY-7242: D-fructuronate degradation|g__Leclercia.s__Leclercia_adecarboxylata	0	0	0	0	0	65.4127
FUC-RHAMCAT-PWY: superpathway of fucose and rhamnose degradation|unclassified	0	0	0	65.417	78.1652	65.3424
CITRULBIO-PWY: L-citrulline biosynthesis|g__Achromobacter.s__Achromobacter_mucicolens	0	0	0	29.1606	38.3538	65.3382
PWY-6823: molybdopterin biosynthesis|g__Massilia.s__Massilia_sp_LC238	0	0	0	0	0	65.3294
SO4ASSIM-PWY: assimilatory sulfate reduction I|g__Enterobacter.s__Enterobacter_sp_kpr_6	0	0	0	0	0	65.3212
PWY-841: superpathway of purine nucleotides de novo biosynthesis I|g__Massilia.s__Massilia_sp_LC238	0	0	0	0	0	65.3179
PWY-7111: pyruvate fermentation to isobutanol (engineered)|g__Achromobacter.s__Achromobacter_xylosoxidans	0	0	0	53.4606	78.5087	65.3111
PWY-241: C4 photosynthetic carbon assimilation cycle, NADP-ME type|g__Sphingopyxis.s__Sphingopyxis_terrae	0	0	0	0	0	65.3072
PWY-6163: chorismate biosynthesis from 3-dehydroquinate|g__Massilia.s__Massilia_sp_LC238	0	0	0	0	0	65.2682
BRANCHED-CHAIN-AA-SYN-PWY: superpathway of branched chain amino acid biosynthesis|g__Variovorax.s__Variovorax_sp_OV329	0	0	0	0	0	65.2468
PWY0-862: (5Z)-dodecenoate biosynthesis I|g__Bosea.s__Bosea_sp_WAO	0	0	0	62.8447	64.9741	65.2316
PWY-8178: pentose phosphate pathway (non-oxidative branch) II|g__Rhodanobacter.s__Rhodanobacter_sp_C06	0	0	0	26.5825	25.765	65.2041
ILEUSYN-PWY: L-isoleucine biosynthesis I (from threonine)|g__Enterobacter.s__Enterobacter_mori	0	0	0	26.6935	35.2231	65.1991
PWY-6629: superpathway of L-tryptophan biosynthesis|g__Massilia.s__Massilia_sp_LC238	0	0	0	0	0	65.1762
PWY-6629: superpathway of L-tryptophan biosynthesis|g__Comamonas.s__Comamonas_thiooxydans	0	0	0	72.4897	81.3877	65.0995
PWY0-862: (5Z)-dodecenoate biosynthesis I|g__Aminobacter.s__Aminobacter_aminovorans	0	0	0	237.284	209.664	65.0616
FERMENTATION-PWY: mixed acid fermentation|g__Comamonas.s__Comamonas_thiooxydans	0	0	0	58.0751	57.9865	65.0568
PWY-8131: 5'-deoxyadenosine degradation II|g__Ensifer.s__Ensifer_adhaerens	0	0	0	88.1182	95.2688	65.0205
PWY-6282: palmitoleate biosynthesis I (from (5Z)-dodec-5-enoate)|g__Pseudomonas.s__Pseudomonas_soli	8.37044	8.51214	0	0	0	64.922
PWY-5686: UMP biosynthesis I|g__Comamonas.s__Comamonas_thiooxydans	0	0	0	85.8401	85.8987	64.9095
PWY-7790: UMP biosynthesis II|g__Comamonas.s__Comamonas_thiooxydans	0	0	0	85.8401	80.4063	64.9095
PWY-7791: UMP biosynthesis III|g__Comamonas.s__Comamonas_thiooxydans	0	0	0	85.8401	80.4063	64.9095
PWY-7238: sucrose biosynthesis II|g__Enterobacter.s__Enterobacter_sp_kpr_6	0	0	0	0	0	64.8893
PWY-5188: tetrapyrrole biosynthesis I (from glutamate)|g__Rhodanobacter.s__Rhodanobacter_sp_C06	0	0	0	0	18.3529	64.8275
PWY-5180: toluene degradation I (aerobic) (via o-cresol)|g__Comamonas.s__Comamonas_thiooxydans	0	0	0	77.9155	79.6425	64.7707
PWY-6124: inosine-5'-phosphate biosynthesis II|g__Sphingopyxis.s__Sphingopyxis_terrae	0	0	0	0	0	64.7535
NONOXIPENT-PWY: pentose phosphate pathway (non-oxidative branch) I|g__Bacillus.s__Bacillus_sp_AFS073361	0	0	0	0	23.8593	64.747
FERMENTATION-PWY: mixed acid fermentation|g__Enterobacter.s__Enterobacter_sp_kpr_6	0	0	0	0	0	64.6935
PWY-3001: superpathway of L-isoleucine biosynthesis I|g__Leclercia.s__Leclercia_adecarboxylata	0	0	0	0	9.62693	64.6932
PWY-8187: L-arginine degradation XIII (reductive Stickland reaction)|g__Ensifer.s__Ensifer_adhaerens	8.72235	0	0	78.5078	77.9856	64.6296
PWY4LZ-257: superpathway of fermentation (Chlamydomonas reinhardtii)|unclassified	0	0	49.0724	140.752	129.241	64.5231
VALSYN-PWY: L-valine biosynthesis|g__Agrobacterium.s__Agrobacterium_tumefaciens	6.92345	8.8016	19.2337	73.3226	68.4418	64.4901
PWY-7269: mitochondrial NADPH production (yeast)|g__Agrobacterium.s__Agrobacterium_deltaense	0	0	0	47.7821	47.041	64.4295
HEME-BIOSYNTHESIS-II-1: heme b biosynthesis V (aerobic)|g__Comamonas.s__Comamonas_thiooxydans	0	0	0	79.3057	82.5269	64.3934
HEME-BIOSYNTHESIS-II: heme b biosynthesis I (aerobic)|g__Comamonas.s__Comamonas_thiooxydans	0	0	0	79.3057	82.5269	64.3934
PWY0-862: (5Z)-dodecenoate biosynthesis I|g__Rhizobium.s__Rhizobium_pusense	0	0	0	0	0	64.3892
COBALSYN-PWY: superpathway of adenosylcobalamin salvage from cobinamide I|g__Agrobacterium.s__Agrobacterium_deltaense	0	0	0	38.6408	33.3088	64.3415
ARO-PWY: chorismate biosynthesis I|g__Massilia.s__Massilia_sp_LC238	0	0	0	0	0	64.2519
PWY-5345: superpathway of L-methionine biosynthesis (by sulfhydrylation)|g__Ensifer.s__Ensifer_adhaerens	0	0	0	77.7416	60.6097	64.1959
PWY-6121: 5-aminoimidazole ribonucleotide biosynthesis I|g__Rhizobium.s__Rhizobium_subbaraonis	0	0	0	48.3629	38.3174	64.1427
PWY-5667: CDP-diacylglycerol biosynthesis I|g__Stenotrophomonas.s__Stenotrophomonas_maltophilia	0	0	0	83.6004	71.0217	64.1319
PWY0-1319: CDP-diacylglycerol biosynthesis II|g__Stenotrophomonas.s__Stenotrophomonas_maltophilia	0	0	0	83.6004	71.0217	64.1319
VALSYN-PWY: L-valine biosynthesis|g__Bacillus.s__Bacillus_sp_AFS073361	0	0	0	26.5955	33.4261	64.1053
PWY-7228: superpathway of guanosine nucleotides de novo biosynthesis I|g__Sphingopyxis.s__Sphingopyxis_terrae	0	0	0	0	0	64.0822
FASYN-ELONG-PWY: fatty acid elongation -- saturated|g__Rhizobium.s__Rhizobium_pusense	0	0	0	0	0	64.0563
PWY-3001: superpathway of L-isoleucine biosynthesis I|g__Comamonas.s__Comamonas_thiooxydans	0	0	0	81.0465	86.1121	64.0324
GLYCOGENSYNTH-PWY: glycogen biosynthesis I (from ADP-D-Glucose)|g__Enterobacter.s__Enterobacter_sp_kpr_6	0	0	0	0	0	64.0068
PWY-5973: cis-vaccenate biosynthesis|g__Aminobacter.s__Aminobacter_aminovorans	0	0	0	204.609	212.54	63.9919
PWY-7723: bacterial bioluminescence|unclassified	0	0	0	76.2152	106.101	63.8994
PWY-6519: 8-amino-7-oxononanoate biosynthesis I|g__Leclercia.s__Leclercia_adecarboxylata	0	0	0	0	0	63.8641
PWY-6435: 4-hydroxybenzoate biosynthesis III (plants)|g__Hydrogenophaga.s__Hydrogenophaga_intermedia	0	0	0	113.41	78.8503	63.7979
PWY-1269: CMP-3-deoxy-D-manno-octulosonate biosynthesis|g__Comamonas.s__Comamonas_thiooxydans	0	0	0	67.3983	65.7366	63.7419
PWY-7229: superpathway of adenosine nucleotides de novo biosynthesis I|g__Aminobacter.s__Aminobacter_aminovorans	0	0	0	126.864	120.474	63.7253
HISDEG-PWY: L-histidine degradation I|g__Achromobacter.s__Achromobacter_mucicolens	0	0	0	40.5588	39.1138	63.6084
THRESYN-PWY: superpathway of L-threonine biosynthesis|g__Pseudomonas.s__Pseudomonas_soli	2.52561	12.4268	0	0	0	63.6046
GLYOXYLATE-BYPASS: glyoxylate cycle|g__Cupriavidus.s__Cupriavidus_pauculus	23.4112	33.2362	25.9762	29.6545	43.8246	63.5586
PWY-8090: D-apionate degradation II (RLP decarboxylase)|unclassified	15.9751	23.7762	0	33.9457	46.2396	63.5519
PWY0-845: superpathway of pyridoxal 5'-phosphate biosynthesis and salvage|g__Leclercia.s__Leclercia_adecarboxylata	0	0	0	0	0	63.5407
FASYN-ELONG-PWY: fatty acid elongation -- saturated|g__Enterobacter.s__Enterobacter_sp_kpr_6	0	0	0	0	0	63.4709
DTDPRHAMSYN-PWY: dTDP-&beta;-L-rhamnose biosynthesis|g__Rhodanobacter.s__Rhodanobacter_sp_C06	0	0	0	0	24.4878	63.4662
PWY-7664: oleate biosynthesis IV (anaerobic)|g__Rhizobium.s__Rhizobium_pusense	0	0	0	0	0	63.2355
PWY-5103: L-isoleucine biosynthesis III|g__Pseudomonas.s__Pseudomonas_putida_group	14.9377	10.2106	0	59.7095	44.9806	63.2352
PWY-724: superpathway of L-lysine, L-threonine and L-methionine biosynthesis II|g__Lysobacter.s__Lysobacter_soli	0	0	0	0	0	63.2321
PWY-5136: fatty acid &beta;-oxidation II (plant peroxisome)|g__Bosea.s__Bosea_sp_WAO	0	0	0	45.3202	34.5912	63.2028
ILEUSYN-PWY: L-isoleucine biosynthesis I (from threonine)|g__Achromobacter.s__Achromobacter_xylosoxidans	0	0	0	38.7808	69.0787	63.1956
PWY-7197: pyrimidine deoxyribonucleotide phosphorylation|g__Leclercia.s__Leclercia_adecarboxylata	0	0	0	0	0	63.1353
PWY-6163: chorismate biosynthesis from 3-dehydroquinate|g__Pseudomonas.s__Pseudomonas_soli	4.41914	6.78588	0	0	0	63.1314
PWY-841: superpathway of purine nucleotides de novo biosynthesis I|g__Sphingopyxis.s__Sphingopyxis_terrae	0	0	0	0	0	62.9955
PWY-6124: inosine-5'-phosphate biosynthesis II|g__Sphingopyxis.s__Sphingopyxis_sp_C_1	0	0	0	75.8675	75.2085	62.9148
PWY-5004: superpathway of L-citrulline metabolism	0	0	0	0	0	62.8872
PWY-5989: stearate biosynthesis II (bacteria and plants)|g__Pseudomonas.s__Pseudomonas_soli	6.09915	7.36906	0	0	0	62.8648
PWY-7220: adenosine deoxyribonucleotides de novo biosynthesis II|g__Aminobacter.s__Aminobacter_aminovorans	0	0	0	193.685	144.931	62.8377
PWY-7222: guanosine deoxyribonucleotides de novo biosynthesis II|g__Aminobacter.s__Aminobacter_aminovorans	0	0	0	193.685	144.931	62.8377
PWY-6961: L-ascorbate degradation II (bacterial, aerobic)	0	0	0	38.2873	72.0884	62.8342
PWY-5695: inosine 5'-phosphate degradation|g__Hydrogenophaga.s__Hydrogenophaga_sp_LA_38	0	0	0	0	34.2257	62.8306
PWY-6385: peptidoglycan biosynthesis III (mycobacteria)|g__Comamonas.s__Comamonas_thiooxydans	0	0	0	64.6384	81.2386	62.8231
UDPNAGSYN-PWY: UDP-N-acetyl-D-glucosamine biosynthesis I|g__Massilia.s__Massilia_sp_LC238	0	0	0	0	0	62.8213
PWY-6071: superpathway of phenylethylamine degradation	0	0	0	0	0	62.7798
THRESYN-PWY: superpathway of L-threonine biosynthesis|g__Lysobacter.s__Lysobacter_soli	0	0	0	0	0	62.5892
PWY-6404: superpathway of mycolyl-arabinogalactan-peptidoglycan complex biosynthesis	54.1074	0	86.1465	77.3518	79.1007	62.5594
PWY0-1296: purine ribonucleosides degradation|g__Massilia.s__Massilia_sp_LC238	0	0	0	0	0	62.5532
ILEUSYN-PWY: L-isoleucine biosynthesis I (from threonine)|g__Rhodanobacter.s__Rhodanobacter_sp_C06	0	0	0	0	26.4491	62.5463
BRANCHED-CHAIN-AA-SYN-PWY: superpathway of branched chain amino acid biosynthesis|g__Sphingopyxis.s__Sphingopyxis_terrae	0	0	0	0	0	62.5359
BRANCHED-CHAIN-AA-SYN-PWY: superpathway of branched chain amino acid biosynthesis|g__Pseudomonas.s__Pseudomonas_umsongensis	17.7506	28.8769	0	23.2518	14.2444	62.422
GLYOXYLATE-BYPASS: glyoxylate cycle|g__Bradyrhizobium.s__Bradyrhizobium_liaoningense	26.2133	0	72.614	0	51.121	62.3633
PWY-7228: superpathway of guanosine nucleotides de novo biosynthesis I|g__Enterobacter.s__Enterobacter_sp_kpr_6	0	0	0	0	0	62.3618
PWY-6700: queuosine biosynthesis I (de novo)|g__Pseudomonas.s__Pseudomonas_taiwanensis	0	0	0	24.9699	0	62.2729
COMPLETE-ARO-PWY: superpathway of aromatic amino acid biosynthesis|g__Leclercia.s__Leclercia_adecarboxylata	0	0	0	0	0	62.1742
PWY-5138: fatty acid &beta;-oxidation IV (unsaturated, even number)|g__Leclercia.s__Leclercia_adecarboxylata	0	0	0	10.0525	8.13842	62.0869
PWY-7663: gondoate biosynthesis (anaerobic)|g__Pseudomonas.s__Pseudomonas_putida	24.7563	13.0016	0	58.4799	47.5581	62.0767
PWY-5004: superpathway of L-citrulline metabolism|unclassified	0	0	0	0	0	62.0169
PWY-1269: CMP-3-deoxy-D-manno-octulosonate biosynthesis|g__Leclercia.s__Leclercia_adecarboxylata	0	0	0	12.9371	5.52458	62.0014
ARO-PWY: chorismate biosynthesis I|g__Leclercia.s__Leclercia_adecarboxylata	0	0	0	0	0	61.9455
PWY0-162: superpathway of pyrimidine ribonucleotides de novo biosynthesis|g__Comamonas.s__Comamonas_thiooxydans	0	0	0	74.0295	74.7882	61.8805
ARGSYNBSUB-PWY: L-arginine biosynthesis II (acetyl cycle)|g__Pseudomonas.s__Pseudomonas_umsongensis	26.2558	34.4583	0	45.3996	16.0152	61.8759
PWY-3841: folate transformations II (plants)|g__Pseudomonas.s__Pseudomonas_umsongensis	8.18862	18.2632	0	17.7109	9.36021	61.8733
PWY-7208: superpathway of pyrimidine nucleobases salvage|g__Bosea.s__Bosea_sp_WAO	0	0	0	53.9948	50.3079	61.8431
BIOTIN-BIOSYNTHESIS-PWY: biotin biosynthesis I|g__Leclercia.s__Leclercia_adecarboxylata	0	0	0	0	0	61.8316
PWY-7383: anaerobic energy metabolism (invertebrates, cytosol)|g__Ensifer.s__Ensifer_adhaerens	0	12.9632	0	98.8595	100.048	61.7983
PWY-3841: folate transformations II (plants)|g__Pseudomonas.s__Pseudomonas_soli	7.49266	2.4694	0	0	0	61.7687
PWY0-1477: ethanolamine utilization|g__Pseudomonas.s__Pseudomonas_taiwanensis	0	0	0	0	0	61.7638
PWY-6125: superpathway of guanosine nucleotides de novo biosynthesis II|g__Rhizobium.s__Rhizobium_subbaraonis	0	0	0	45.2422	47.0468	61.7431
ARGSYNBSUB-PWY: L-arginine biosynthesis II (acetyl cycle)|g__Variovorax.s__Variovorax_sp_OV329	0	0	0	0	0	61.7099
PWY-7197: pyrimidine deoxyribonucleotide phosphorylation|g__Pseudoxanthomonas.s__Pseudoxanthomonas_indica	0	0	0	82.3765	69.3871	61.6917
PWY-7210: pyrimidine deoxyribonucleotides biosynthesis from CTP|g__Hydrogenophaga.s__Hydrogenophaga_sp_LA_38	0	0	0	0	39.3327	61.6804
ILEUSYN-PWY: L-isoleucine biosynthesis I (from threonine)|g__Pseudomonas.s__Pseudomonas_umsongensis	15.7446	26.7707	0	23.1906	13.279	61.6779
BRANCHED-CHAIN-AA-SYN-PWY: superpathway of branched chain amino acid biosynthesis|g__Rhodanobacter.s__Rhodanobacter_sp_C06	0	0	0	0	0	61.6742
PWY-4041: &gamma;-glutamyl cycle|g__Leclercia.s__Leclercia_adecarboxylata	0	0	0	5.35739	7.28661	61.6597
PYRIDNUCSYN-PWY: NAD de novo biosynthesis I (from aspartate)|g__Sphingopyxis.s__Sphingopyxis_sp_C_1	0	0	0	64.4564	63.1101	61.5485
PWY-7234: inosine-5'-phosphate biosynthesis III|g__Rhodanobacter.s__Rhodanobacter_sp_C06	0	0	0	0	22.1845	61.5084
PWY-7315: dTDP-N-acetylthomosamine biosynthesis|g__Leclercia.s__Leclercia_adecarboxylata	0	0	0	0	10.6119	61.4938
PWY0-166: superpathway of pyrimidine deoxyribonucleotides de novo biosynthesis (E. coli)|g__Leclercia.s__Leclercia_adecarboxylata	0	0	0	0	0	61.4863
PWY-7664: oleate biosynthesis IV (anaerobic)|g__Enterobacter.s__Enterobacter_sp_kpr_6	0	0	0	0	0	61.4614
PWY-7268: cytosolic NADPH production (yeast)|g__Massilia.s__Massilia_sp_LC238	0	0	0	0	0	61.3383
PWY-6121: 5-aminoimidazole ribonucleotide biosynthesis I|g__Bacillus.s__Bacillus_sp_AFS073361	0	0	0	26.5698	31.5964	61.3313
PWY0-1296: purine ribonucleosides degradation|g__Bacillus.s__Bacillus_sp_AFS073361	0	0	0	34.6086	29.8376	61.2869
PWY-6126: superpathway of adenosine nucleotides de novo biosynthesis II|g__Aminobacter.s__Aminobacter_aminovorans	0	0	0	132.534	120.894	61.2048
NONOXIPENT-PWY: pentose phosphate pathway (non-oxidative branch) I|g__Pseudomonas.s__Pseudomonas_putida	9.05168	5.23856	0	50.2253	34.3597	61.1079
PWY-5189: tetrapyrrole biosynthesis II (from glycine)|g__Comamonas.s__Comamonas_thiooxydans	0	0	0	55.1338	74.5249	61.0913
PWY-5103: L-isoleucine biosynthesis III|g__Variovorax.s__Variovorax_sp_OV329	0	0	0	0	0	61.0787
PWY-6122: 5-aminoimidazole ribonucleotide biosynthesis II|g__Enterobacter.s__Enterobacter_cloacae	0	0	0	42.2257	44.2367	61.0649
PWY-6277: superpathway of 5-aminoimidazole ribonucleotide biosynthesis|g__Enterobacter.s__Enterobacter_cloacae	0	0	0	42.2257	44.2367	61.0649
PWY-7197: pyrimidine deoxyribonucleotide phosphorylation|g__Enterobacter.s__Enterobacter_sp_kpr_6	0	0	0	0	0	61.052
GLUCOSE1PMETAB-PWY: glucose and glucose-1-phosphate degradation|g__Pseudomonas.s__Pseudomonas_putida	15.3046	12.8419	0	0	34.3967	61.0378
ILEUSYN-PWY: L-isoleucine biosynthesis I (from threonine)|g__Acidovorax.s__Acidovorax_sp_MR_S7	0	0	0	0	0	60.9596
PWY-7228: superpathway of guanosine nucleotides de novo biosynthesis I|g__Aminobacter.s__Aminobacter_aminovorans	0	0	0	164.716	122.208	60.9386
PWY-6282: palmitoleate biosynthesis I (from (5Z)-dodec-5-enoate)|g__Rhizobium.s__Rhizobium_pusense	0	0	0	0	0	60.9279
PWY-6163: chorismate biosynthesis from 3-dehydroquinate|g__Comamonas.s__Comamonas_thiooxydans	0	0	0	56.8984	68.2096	60.8797
PWY-7234: inosine-5'-phosphate biosynthesis III|g__Ensifer.s__Ensifer_adhaerens	0	0	22.4605	86.6069	90.2838	60.8752
PWY-6121: 5-aminoimidazole ribonucleotide biosynthesis I|g__Comamonas.s__Comamonas_thiooxydans	0	0	0	73.0457	74.9884	60.8557
PWY-6122: 5-aminoimidazole ribonucleotide biosynthesis II|g__Pseudomonas.s__Pseudomonas_umsongensis	23.7579	27.8089	0	37.5745	27.0483	60.846
PWY-6277: superpathway of 5-aminoimidazole ribonucleotide biosynthesis|g__Pseudomonas.s__Pseudomonas_umsongensis	23.7579	27.8089	0	37.5745	27.0483	60.846
PWY-6700: queuosine biosynthesis I (de novo)|g__Comamonas.s__Comamonas_thiooxydans	0	0	0	54.1717	51.9771	60.8066
PWY-7228: superpathway of guanosine nucleotides de novo biosynthesis I|g__Leclercia.s__Leclercia_adecarboxylata	0	0	0	7.96755	10.3468	60.758
PWY-7664: oleate biosynthesis IV (anaerobic)|g__Bradyrhizobium.s__Bradyrhizobium_liaoningense	23.0979	0	35.2831	0	0	60.6858
VALSYN-PWY: L-valine biosynthesis|g__Leclercia.s__Leclercia_adecarboxylata	0	0	0	6.52529	11.196	60.6856
ILEUSYN-PWY: L-isoleucine biosynthesis I (from threonine)|g__Leclercia.s__Leclercia_adecarboxylata	0	0	0	0	10.9065	60.6856
PWY66-429: fatty acid biosynthesis initiation (mitochondria)|g__Pseudoxanthomonas.s__Pseudoxanthomonas_indica	0	0	0	0	60.6494	60.6693
PWY-7198: pyrimidine deoxyribonucleotides de novo biosynthesis IV|g__Enterobacter.s__Enterobacter_sp_kpr_6	0	0	0	0	0	60.6062
PWY-5028: L-histidine degradation II|g__Lysobacter.s__Lysobacter_soli	0	0	0	0	0	60.6043
GLYCOGENSYNTH-PWY: glycogen biosynthesis I (from ADP-D-Glucose)|g__Ensifer.s__Ensifer_adhaerens	0	13.0694	0	68.4157	87.4821	60.5948
SER-GLYSYN-PWY: superpathway of L-serine and glycine biosynthesis I|g__Pseudomonas.s__Pseudomonas_putida_group	10.6891	12.3817	0	37.5507	25.2992	60.5624
ARGSYNBSUB-PWY: L-arginine biosynthesis II (acetyl cycle)|g__Enterobacter.s__Enterobacter_sp_kpr_6	0	0	0	0	0	60.5185
PWY0-1337: oleate &beta;-oxidation|g__Enterobacter.s__Enterobacter_sp_kpr_6	0	0	0	0	0	60.4879
PWY-5103: L-isoleucine biosynthesis III|g__Sphingopyxis.s__Sphingopyxis_terrae	0	0	0	0	0	60.4574
PWY-7400: L-arginine biosynthesis IV (archaebacteria)|g__Pseudomonas.s__Pseudomonas_soli	0	14.8807	0	0	0	60.4234
NONOXIPENT-PWY: pentose phosphate pathway (non-oxidative branch) I|g__Ensifer.s__Ensifer_adhaerens	21.0465	21.1959	0	94.6575	117.309	60.3943
GLUTORN-PWY: L-ornithine biosynthesis I|g__Pseudomonas.s__Pseudomonas_umsongensis	20.1722	30.7933	0	20.0182	15.5087	60.3019
PWY-6121: 5-aminoimidazole ribonucleotide biosynthesis I|g__Pseudomonas.s__Pseudomonas_umsongensis	21.1648	25.6265	0	35.23	25.3299	60.2679
PENTOSE-P-PWY: pentose phosphate pathway|g__Ensifer.s__Ensifer_adhaerens	0	0	0	86.6523	97.4927	60.0834
PWY-5973: cis-vaccenate biosynthesis|g__Pseudomonas.s__Pseudomonas_taiwanensis	0	0	0	0	26.5127	60.0699
PWY0-1241: ADP-L-glycero-&beta;-D-manno-heptose biosynthesis|g__Pseudomonas.s__Pseudomonas_taiwanensis	0	0	0	19.9745	34.1172	60.0502
ARGSYN-PWY: L-arginine biosynthesis I (via L-ornithine)|g__Enterobacter.s__Enterobacter_sp_kpr_6	0	0	0	0	0	60.0466
FASYN-ELONG-PWY: fatty acid elongation -- saturated|g__Bradyrhizobium.s__Bradyrhizobium_liaoningense	22.6073	0	36.1664	0	0	60.019
PWY0-1586: peptidoglycan maturation (meso-diaminopimelate containing)|g__Enterobacter.s__Enterobacter_cloacae	0	0	0	36.3284	27.7706	59.9742
PWY0-1586: peptidoglycan maturation (meso-diaminopimelate containing)|g__Stenotrophomonas.s__Stenotrophomonas_pavanii	0	0	0	0	0	59.9567
PWY66-389: phytol degradation|g__Pseudomonas.s__Pseudomonas_umsongensis	17.3792	29.6376	0	0	3.63595	59.9517
PWY-6124: inosine-5'-phosphate biosynthesis II|g__Bosea.s__Bosea_sp_WAO	0	0	0	52.8535	45.5021	59.9021
PWY-5130: 2-oxobutanoate degradation I|g__Sphingopyxis.s__Sphingopyxis_sp_C_1	0	0	0	84.7221	79.1264	59.8905
PWY-5989: stearate biosynthesis II (bacteria and plants)|g__Leclercia.s__Leclercia_adecarboxylata	0	0	0	8.35439	10.0887	59.8904
PWY-6383: mono-trans, poly-cis decaprenyl phosphate biosynthesis|unclassified	65.6662	64.5043	43.4601	40.6831	76.444	59.8425
PWY-7208: superpathway of pyrimidine nucleobases salvage|g__Rhizobium.s__Rhizobium_subbaraonis	0	0	0	36.4959	27.075	59.8312
PWY-7094: fatty acid salvage|g__Enterobacter.s__Enterobacter_sp_kpr_6	0	0	0	0	0	59.8237
PWY-5913: partial TCA cycle (obligate autotrophs)|g__Pseudomonas.s__Pseudomonas_taiwanensis	0	0	0	19.627	24.8144	59.8102
PWY-6126: superpathway of adenosine nucleotides de novo biosynthesis II|g__Leclercia.s__Leclercia_adecarboxylata	0	0	0	8.89955	3.6555	59.7869
PWY-7858: (5Z)-dodecenoate biosynthesis II|g__Pseudomonas.s__Pseudomonas_soli	6.4853	8.09825	0	0	0	59.7854
VALSYN-PWY: L-valine biosynthesis|g__Pseudomonas.s__Pseudomonas_putida	17.9847	18.9857	0	55.1875	44.3567	59.784
HISDEG-PWY: L-histidine degradation I|g__Achromobacter.s__Achromobacter_xylosoxidans	0	0	0	53.0216	66.2333	59.7754
ASPASN-PWY: superpathway of L-aspartate and L-asparagine biosynthesis|g__Enterobacter.s__Enterobacter_sp_kpr_6	0	0	0	0	0	59.7409
PWY-7221: guanosine ribonucleotides de novo biosynthesis|g__Rhizobium.s__Rhizobium_subbaraonis	0	0	0	54.6476	48.0888	59.7312
[truncated: 8,953 more rows]
